# Supplementary material for: (4,6-Diamino-1,3-phenyl­ene)bis­(phenyl­methanone)
Source: Acta Crystallogr Sect E Struct Rep Online. 2011 Sep 14;67(Pt 10):o2619. doi: 10.1107/S1600536811032752 (PMC3201319; doi:10.1107/S1600536811032752)
Supplement: Supplementary file 2 [file e-67-o2619-Isup2.hkl]

# 
# h,k,l, Fc-squared, Fo-squared, sigma(Fo-squared) and status flag 
# 
data_I
_shelx_title ' X in P2(1)/n' 
_shelx_refln_list_code          4 
_shelx_F_calc_maximum      146.19 
_exptl_crystal_F_000       664.00 
_reflns_d_resolution_high  0.8326 
 
loop_ 
 _symmetry_equiv_pos_as_xyz 
 'x, y, z' 
 '-x+1/2, y+1/2, -z+1/2' 
 '-x, -y, -z' 
 'x-1/2, -y-1/2, z-1/2' 
 
_cell_length_a    13.6020 
_cell_length_b     7.2350 
_cell_length_c    16.7860 
_cell_angle_alpha  90.000 
_cell_angle_beta  104.320 
_cell_angle_gamma  90.000 
 
_shelx_F_squared_multiplier     1.000 
 
loop_ 
 _refln_index_h 
 _refln_index_k 
 _refln_index_l 
 _refln_F_squared_calc 
 _refln_F_squared_meas 
 _refln_F_squared_sigma 
 _refln_observed_status 
   2   0   0      455.34      431.48      4.84 o 
   4   0   0      422.81      395.07      6.68 o 
   6   0   0     3281.11     3852.06     26.56 o 
   8   0   0     1259.40     1427.71     18.60 o 
  10   0   0      182.55      201.46      8.79 o 
  12   0   0      287.49      295.58     12.23 o 
  14   0   0       46.22       44.47      6.27 o 
   1   1   0      384.51      384.86      4.67 o 
   2   1   0     3278.85     2745.44     62.09 o 
   3   1   0     1724.01     1615.72     12.69 o 
   4   1   0     8324.42     8534.45    144.86 o 
   5   1   0     1856.25     1833.17     17.02 o 
   6   1   0      562.13      596.06     10.71 o 
   7   1   0     1901.54     1958.21     21.14 o 
   8   1   0      343.66      350.50      9.98 o 
   9   1   0      185.52      177.24      7.73 o 
  10   1   0      183.84      185.95      8.89 o 
  11   1   0        6.99        8.97      4.44 o 
  12   1   0        0.41        4.10      3.95 o 
  13   1   0       35.02       34.58      5.79 o 
  14   1   0        2.46        0.00      5.35 o 
  15   1   0       15.94       12.01      6.70 o 
   0   2   0     2846.70     3034.91     17.97 o 
   1   2   0        0.06        1.21      0.87 o 
   2   2   0       72.37       72.50      3.09 o 
   3   2   0      550.04      551.72      8.59 o 
   4   2   0       24.03       22.14      2.46 o 
   5   2   0      326.41      295.24      7.66 o 
   6   2   0      388.88      411.51      9.70 o 
   7   2   0       13.66       11.91      3.33 o 
   8   2   0      405.09      398.22     11.15 o 
   9   2   0      105.93       97.46      6.66 o 
  10   2   0        0.58       -4.29      4.29 o 
  11   2   0      353.85      331.22     13.45 o 
  12   2   0        2.28       -4.24      4.92 o 
  13   2   0        4.43        8.53      4.10 o 
  14   2   0       82.79       94.12      8.83 o 
  15   2   0       15.18       17.02      6.75 o 
   1   3   0        0.38        0.29      1.54 o 
   2   3   0      507.91      574.76      9.93 o 
   3   3   0      191.38      213.48      6.58 o 
   4   3   0       51.69       61.28      3.86 o 
   5   3   0        8.77       13.74      3.23 o 
   6   3   0       88.14       93.55      5.21 o 
   7   3   0       78.75       72.24      5.21 o 
   8   3   0        0.56        0.58      2.99 o 
   9   3   0       94.99       87.74      6.90 o 
  10   3   0        9.24        7.18      4.53 o 
  11   3   0      190.42      186.43     10.29 o 
  12   3   0      174.02      173.34     10.43 o 
  13   3   0      127.41      131.80      9.99 o 
  14   3   0       15.09       15.38      5.83 o 
   0   4   0     3392.05     3611.67     28.74 o 
   1   4   0       26.53       31.30      3.76 o 
   2   4   0        3.98        6.51      2.17 o 
   3   4   0       40.38       42.01      4.10 o 
   4   4   0      234.81      237.90      8.22 o 
   5   4   0       81.97       91.94      5.84 o 
   6   4   0        0.20       -0.53      3.09 o 
   7   4   0       17.31       13.26      4.05 o 
   8   4   0        0.68        2.89      3.47 o 
   9   4   0      171.18      162.26      9.61 o 
  10   4   0        4.17        2.65      4.77 o 
  11   4   0        3.75        3.33      4.68 o 
  12   4   0      351.77      406.42     15.72 o 
  13   4   0        3.81       -6.89      6.89 o 
  14   4   0        5.60        2.12      6.22 o 
   1   5   0       29.75       29.85      4.29 o 
   2   5   0       85.82       85.61      5.89 o 
   3   5   0       49.99       47.56      4.44 o 
   4   5   0       18.77       19.34      3.71 o 
   5   5   0     1068.34     1072.55     19.80 o 
   6   5   0       76.09       63.45      6.32 o 
   7   5   0      989.81      999.05     20.89 o 
   8   5   0      158.14      172.52      9.85 o 
   9   5   0       37.08       44.99      6.32 o 
  10   5   0        5.16        6.41      4.77 o 
  11   5   0       37.68       36.07      6.80 o 
  12   5   0        0.90       10.94      4.68 o 
   0   6   0        6.47        7.47      4.10 o 
   1   6   0      247.03      246.70     10.25 o 
   2   6   0        6.81       13.26      4.77 o 
   3   6   0       48.89       50.93      6.27 o 
   4   6   0        2.69        1.40      4.34 o 
   5   6   0       29.58       37.71      5.88 o 
   6   6   0      120.90      149.28      8.88 o 
   7   6   0      181.45      178.67     10.19 o 
   8   6   0        9.03        0.00      5.26 o 
   9   6   0       15.83       17.79      5.30 o 
  10   6   0        0.03        3.90      5.11 o 
  11   6   0       40.24       35.88      7.23 o 
   1   7   0       16.48       17.50      5.54 o 
   2   7   0        5.44        6.46      4.68 o 
   3   7   0      284.04      273.13     12.28 o 
   4   7   0        9.53        8.87      5.69 o 
   5   7   0      105.99      119.14      9.31 o 
   6   7   0      101.16      119.86      9.99 o 
   7   7   0        0.96        5.21      5.54 o 
   8   7   0        1.72       12.44      5.74 o 
   9   7   0        1.36       -0.53      5.74 o 
   0   8   0        5.29        3.33      5.59 o 
   1   8   0        5.86       13.84      5.35 o 
   2   8   0        2.33       -2.41      4.72 o 
   3   8   0        0.09       -6.17      6.17 o 
   4   8   0      101.76       83.62      9.31 o 
   5   8   0        4.56        4.63      6.36 o 
   6   8   0      126.64      133.04     11.10 o 
 -15   0   1        1.91       -5.98      5.98 o 
 -13   0   1      227.79      221.31     10.97 o 
 -11   0   1       13.09       16.97      3.86 o 
  -9   0   1      100.18       97.90      5.99 o 
  -7   0   1      488.90      597.20     11.57 o 
  -5   0   1     3072.21     3233.60     21.53 o 
  -3   0   1    11971.11    12334.72    151.07 o 
  -1   0   1     4704.18     4046.08     53.66 o 
   1   0   1      293.34      281.11      3.30 o 
   3   0   1    11144.02    11844.39    154.52 o 
   5   0   1     1019.23     1153.66     13.25 o 
   7   0   1       11.19        7.62      2.41 o 
   9   0   1      364.39      380.05     11.24 o 
  11   0   1       51.54       69.46      5.88 o 
  13   0   1        0.64        2.89      4.10 o 
  15   0   1        4.92        6.07      5.26 o 
 -15   1   1       25.73       45.28      6.65 o 
 -14   1   1        2.71       -3.57      5.54 o 
 -13   1   1      129.14      131.48      9.36 o 
 -12   1   1      225.98      210.47     10.58 o 
 -11   1   1       20.85       20.20      4.53 o 
 -10   1   1       54.15       47.95      5.50 o 
  -9   1   1      259.13      243.05      9.14 o 
  -8   1   1       11.02       13.98      2.51 o 
  -7   1   1      242.87      284.76      8.13 o 
  -6   1   1       41.15       42.65      3.38 o 
  -5   1   1      454.58      438.26      8.18 o 
  -4   1   1     2079.51     1854.57     15.23 o 
  -3   1   1     6071.48     5844.53    104.91 o 
  -2   1   1      259.12      244.21      4.34 o 
  -1   1   1      134.64      187.24      3.35 o 
   0   1   1     2242.02     2433.65     76.31 o 
   1   1   1     1447.66     1354.64      9.41 o 
   2   1   1      159.06      172.89      3.78 o 
   3   1   1      362.89      336.54      5.99 o 
   4   1   1     1608.18     1620.34     14.76 o 
   5   1   1      201.10      197.59      5.76 o 
   6   1   1      698.76      776.57     12.64 o 
   7   1   1      334.85      370.72      9.40 o 
   8   1   1      792.32      809.86     15.20 o 
   9   1   1        1.67        0.29      2.65 o 
  10   1   1        1.48        0.29      3.52 o 
  11   1   1        8.85       -1.01      4.53 o 
  12   1   1       80.90       76.76      7.72 o 
  13   1   1        1.57        2.94      4.97 o 
  14   1   1       15.12       14.85      5.93 o 
  15   1   1        3.38       -1.54      5.25 o 
 -15   2   1        0.82        1.01      4.39 o 
 -14   2   1       43.36       45.82      6.66 o 
 -13   2   1      146.62      135.07      9.80 o 
 -12   2   1       93.35       84.88      7.29 o 
 -11   2   1       25.47       26.43      5.30 o 
 -10   2   1      116.96      104.22      7.39 o 
  -9   2   1      204.21      198.87      8.55 o 
  -8   2   1      223.39      198.87      8.22 o 
  -7   2   1      266.34      239.61      8.23 o 
  -6   2   1       20.41       21.56      2.89 o 
  -5   2   1       96.56       91.67      4.44 o 
  -4   2   1      221.11      186.66      5.67 o 
  -3   2   1      209.43      219.29      5.52 o 
  -2   2   1     2787.05     2858.34     18.61 o 
  -1   2   1      718.19      872.23      9.65 o 
   0   2   1      540.72      521.27     38.74 o 
   1   2   1       28.40       24.99      1.83 o 
   2   2   1      141.11      138.38      4.16 o 
   3   2   1       57.58       67.24      3.33 o 
   4   2   1      315.99      306.80      7.28 o 
   5   2   1     1998.19     2146.34     20.45 o 
   6   2   1      628.73      597.12     11.88 o 
   7   2   1       17.38       23.87      3.33 o 
   8   2   1       25.43       22.33      3.91 o 
   9   2   1        0.38        1.16      2.99 o 
  10   2   1      110.19      112.41      7.48 o 
  11   2   1      394.58      467.52     15.10 o 
  12   2   1      196.04      174.98     10.67 o 
  13   2   1        1.99       11.38      4.44 o 
  14   2   1      102.58      106.25      9.65 o 
  15   2   1        0.55        3.66      6.22 o 
 -15   3   1       46.86       27.20      8.01 o 
 -14   3   1       51.00       57.68      8.01 o 
 -13   3   1      101.94      108.66      9.51 o 
 -12   3   1      191.60      188.10     11.11 o 
 -11   3   1       12.77       20.73      5.06 o 
 -10   3   1       83.45       83.14      7.29 o 
  -9   3   1      127.63      118.33      7.53 o 
  -8   3   1        2.93       -1.11      3.52 o 
  -7   3   1        1.64        0.24      2.75 o 
  -6   3   1        4.15        3.13      2.94 o 
  -5   3   1        0.00        1.64      2.17 o 
  -4   3   1      424.50      464.65     10.00 o 
  -3   3   1       17.56       17.31      2.70 o 
  -2   3   1      106.40      130.53      5.07 o 
  -1   3   1       59.39       65.93      3.52 o 
   0   3   1       89.41      102.41      4.90 o 
   1   3   1      235.63      248.03      6.54 o 
   2   3   1        0.50       -0.14      1.59 o 
   3   3   1      494.94      507.93     10.07 o 
   4   3   1       36.38       34.35      3.38 o 
   5   3   1     1680.55     1833.01     20.80 o 
   6   3   1       15.40       19.38      3.57 o 
   7   3   1       23.34       10.61      3.57 o 
   8   3   1        0.97        0.58      2.65 o 
   9   3   1      109.59      111.74      7.24 o 
  10   3   1        5.14        6.32      4.00 o 
  11   3   1        3.57       -1.54      5.01 o 
  12   3   1      483.84      500.24     16.70 o 
  13   3   1        1.55       -6.32      6.32 o 
  14   3   1       62.24       50.16      8.92 o 
 -14   4   1       27.05       25.22      6.80 o 
 -13   4   1       14.37        5.79      6.80 o 
 -12   4   1      103.84      100.56      9.65 o 
 -11   4   1        1.53        1.64      4.97 o 
 -10   4   1      162.02      136.31      9.51 o 
  -9   4   1      169.50      159.27      9.32 o 
  -8   4   1       18.13       10.75      4.24 o 
  -7   4   1        6.68        6.41      4.15 o 
  -6   4   1      174.46      201.71      8.70 o 
  -5   4   1       41.05       39.02      4.29 o 
  -4   4   1        1.62       -1.16      2.51 o 
  -3   4   1        0.20       -2.56      2.56 o 
  -2   4   1        3.92        8.39      2.51 o 
  -1   4   1      948.66     1025.86     15.26 o 
   0   4   1      118.97      113.71      7.20 o 
   1   4   1      145.94      128.72      5.89 o 
   2   4   1      419.51      484.01     10.91 o 
   3   4   1      202.26      204.66      7.78 o 
   4   4   1      615.77      604.30     12.93 o 
   5   4   1      115.56      134.51      6.76 o 
   6   4   1      576.44      556.42     13.79 o 
   7   4   1       26.21       32.17      5.16 o 
   8   4   1       92.45       95.26      6.85 o 
   9   4   1        1.99       -4.10      4.10 o 
  10   4   1        1.71        4.68      3.81 o 
  11   4   1        7.04       10.12      4.72 o 
  12   4   1        6.75        1.83      5.69 o 
  13   4   1        1.89        1.49      6.07 o 
 -13   5   1       13.10       19.62      6.12 o 
 -12   5   1        6.46        9.35      6.17 o 
 -11   5   1        4.56        7.76      5.35 o 
 -10   5   1       10.81       18.22      4.68 o 
  -9   5   1       45.79       42.49      6.41 o 
  -8   5   1      647.12      584.00     16.88 o 
  -7   5   1      368.22      314.69     12.58 o 
  -6   5   1      305.32      311.92     11.80 o 
  -5   5   1       68.77       73.82      6.37 o 
  -4   5   1      178.03      174.06      8.36 o 
  -3   5   1       37.36       34.15      4.44 o 
  -2   5   1        0.31       -3.18      3.18 o 
  -1   5   1     1424.08     1576.98     21.68 o 
   0   5   1      718.95      702.20     10.34 o 
   1   5   1        8.39        0.77      3.66 o 
   2   5   1       85.14       80.50      5.55 o 
   3   5   1       27.98       32.75      4.15 o 
   4   5   1       30.81       28.41      4.82 o 
   5   5   1      106.20       94.41      6.95 o 
   6   5   1      226.87      241.91     10.58 o 
   7   5   1       20.78       20.40      5.21 o 
   8   5   1      159.59      166.38      9.32 o 
   9   5   1       72.75       66.48      7.19 o 
  10   5   1        6.21       13.98      4.72 o 
  11   5   1       14.68        0.00      6.70 o 
  12   5   1       20.20       27.39      7.76 o 
 -11   6   1       10.36       20.06      5.54 o 
 -10   6   1       20.35       22.61      6.12 o 
  -9   6   1        4.14        8.15      5.30 o 
  -8   6   1       13.97       10.66      6.03 o 
  -7   6   1        2.65        3.62      4.68 o 
  -6   6   1       47.22       55.32      6.51 o 
  -5   6   1      129.31      129.37      8.50 o 
  -4   6   1      514.96      508.91     15.07 o 
  -3   6   1       17.29       20.30      4.97 o 
  -2   6   1       32.37       28.12      5.93 o 
  -1   6   1       49.89       57.79      6.03 o 
   0   6   1        0.53       -0.03      3.02 o 
   1   6   1       45.68       41.00      5.69 o 
   2   6   1      851.13      809.86     18.14 o 
   3   6   1      140.96      141.36      8.98 o 
   4   6   1       20.06       17.02      5.21 o 
   5   6   1      460.00      460.80     15.06 o 
   6   6   1      414.23      422.01     14.81 o 
   7   6   1       15.41       19.33      5.01 o 
   8   6   1       11.97       11.33      5.35 o 
   9   6   1        0.28       -1.83      4.44 o 
  10   6   1       17.46       17.31      5.26 o 
  11   6   1       27.56       29.03      6.75 o 
  -9   7   1       18.42       35.87      6.80 o 
  -8   7   1       93.62       74.11      8.97 o 
  -7   7   1       17.73       14.13      6.12 o 
  -6   7   1       23.32       13.98      6.56 o 
  -5   7   1        7.31       14.75      5.40 o 
  -4   7   1        0.50       -3.37      5.30 o 
  -3   7   1        0.21       -0.82      4.58 o 
  -2   7   1       11.90        0.39      5.21 o 
  -1   7   1       27.29       30.24      6.12 o 
   0   7   1      416.51      412.22     10.33 o 
   1   7   1       36.75       29.95      6.51 o 
   2   7   1       44.77       48.95      6.37 o 
   3   7   1        0.08       -2.07      4.77 o 
   4   7   1       11.31        5.11      5.59 o 
   5   7   1       85.61      103.53      9.17 o 
   6   7   1       18.38       14.22      6.46 o 
   7   7   1      106.71      138.72     10.33 o 
   8   7   1        0.94        6.03      5.79 o 
   9   7   1        8.69       10.08      5.54 o 
  -6   8   1       71.95       82.05      9.70 o 
  -5   8   1       24.47       13.31      6.17 o 
  -4   8   1        2.08        1.49      5.79 o 
  -3   8   1        8.88        5.40      6.65 o 
  -2   8   1        0.04        6.75      5.21 o 
  -1   8   1        8.98       12.39      5.26 o 
   0   8   1        0.01       -3.01      4.29 o 
   1   8   1        4.51        5.74      5.11 o 
   2   8   1        0.00        1.93      4.53 o 
   3   8   1        7.57       15.77      5.83 o 
   4   8   1       23.21       22.18      6.80 o 
   5   8   1      101.95      113.14      9.89 o 
 -16   0   2       10.75        5.26      6.27 o 
 -14   0   2       36.60       42.25      6.70 o 
 -12   0   2       68.88       73.96      6.75 o 
 -10   0   2      192.55      185.01      8.26 o 
  -8   0   2     2460.00     2749.67     25.80 o 
  -6   0   2     2352.58     2473.06     20.64 o 
  -4   0   2     1520.08     1401.75     12.51 o 
  -2   0   2     3072.36     2673.46     56.05 o 
   0   0   2      407.24      373.46      2.87 o 
   2   0   2       46.59       54.00      2.17 o 
   4   0   2     2814.94     2891.63     20.03 o 
   6   0   2      128.43      113.83      5.12 o 
   8   0   2       33.06       37.14      4.20 o 
  10   0   2      148.17      135.93      7.77 o 
  12   0   2        9.86       13.11      4.10 o 
  14   0   2        1.95        3.76      4.68 o 
 -16   1   2        0.75       15.43      5.35 o 
 -15   1   2       16.60       21.36      6.12 o 
 -14   1   2      126.46      119.59      8.93 o 
 -13   1   2        0.30        2.80      3.90 o 
 -12   1   2       10.01       14.75      5.11 o 
 -11   1   2      118.87      115.42      7.19 o 
 -10   1   2        2.26        0.58      3.52 o 
  -9   1   2      176.52      165.39      7.73 o 
  -8   1   2      961.69     1015.72     16.13 o 
  -7   1   2      147.21      144.83      5.94 o 
  -6   1   2     3718.04     3786.45     26.94 o 
  -5   1   2      384.53      382.30      7.68 o 
  -4   1   2      181.37      180.47      4.80 o 
  -3   1   2      523.61      514.08      7.15 o 
  -2   1   2    21372.11    19738.28    206.78 o 
  -1   1   2      542.89      516.40      5.92 o 
   0   1   2     2341.51     2479.92    123.68 o 
   1   1   2     1916.14     1841.03     12.11 o 
   2   1   2     4912.71     4972.87     95.00 o 
   3   1   2     4183.70     4046.47     22.46 o 
   4   1   2        3.38        8.44      1.69 o 
   5   1   2        8.61        9.31      2.12 o 
   6   1   2      608.45      680.99     12.08 o 
   7   1   2       47.24       41.20      4.00 o 
   8   1   2       27.83       29.95      3.91 o 
   9   1   2       18.54       17.36      3.95 o 
  10   1   2       21.06       21.75      4.39 o 
  11   1   2      238.89      227.03     10.78 o 
  12   1   2       14.89       17.60      4.53 o 
  13   1   2        0.33        5.21      4.48 o 
  14   1   2        2.90        1.93      5.06 o 
  15   1   2        0.37        1.06      5.50 o 
 -15   2   2        0.17        8.53      5.21 o 
 -14   2   2        0.00        5.93      4.77 o 
 -13   2   2       20.59       22.42      5.83 o 
 -12   2   2       10.61       11.28      4.29 o 
 -11   2   2        2.95        5.79      3.91 o 
 -10   2   2      338.00      309.55     11.23 o 
  -9   2   2        1.30        1.64      3.18 o 
  -8   2   2        2.61       -0.96      2.94 o 
  -7   2   2      706.20      652.01     12.76 o 
  -6   2   2      532.38      549.81     10.89 o 
  -5   2   2      350.62      355.61      8.25 o 
  -4   2   2      499.26      552.04      9.35 o 
  -3   2   2       31.64       26.49      2.36 o 
  -2   2   2       70.41       76.07      3.33 o 
  -1   2   2    12950.29    11772.57    169.95 o 
   0   2   2        3.54        4.53      0.87 o 
   1   2   2        3.19        3.91      1.16 o 
   2   2   2        0.44       -0.48      1.35 o 
   3   2   2       60.50       57.15      3.28 o 
   4   2   2      745.09      805.20     11.88 o 
   5   2   2      708.30      723.90     12.44 o 
   6   2   2       79.01       64.63      4.78 o 
   7   2   2      445.44      451.87     11.15 o 
   8   2   2      107.87      118.32      6.85 o 
   9   2   2        4.62        2.99      3.47 o 
  10   2   2       29.95       36.51      5.21 o 
  11   2   2     1622.41     1652.22     26.93 o 
  12   2   2      111.76      122.63      9.70 o 
  13   2   2       25.77       26.91      6.41 o 
  14   2   2       52.80       51.22      7.09 o 
 -15   3   2        1.27       12.15      5.74 o 
 -14   3   2      144.39      141.23     10.28 o 
 -13   3   2      170.37      174.68     10.81 o 
 -12   3   2      232.22      238.56     12.08 o 
 -11   3   2      106.79      114.13      8.45 o 
 -10   3   2       54.30       41.97      5.79 o 
  -9   3   2      263.77      271.74     10.40 o 
  -8   3   2      275.48      283.16     10.01 o 
  -7   3   2        2.53        3.95      2.89 o 
  -6   3   2        7.44       13.16      2.60 o 
  -5   3   2       72.79       59.27      4.15 o 
  -4   3   2      557.95      628.61     11.58 o 
  -3   3   2      601.11      598.43     10.77 o 
  -2   3   2     1505.74     1759.26     17.55 o 
  -1   3   2     1834.95     2109.33     18.97 o 
   0   3   2      803.06      913.93     39.66 o 
   1   3   2      101.99       95.83      4.30 o 
   2   3   2      118.58      117.26      5.07 o 
   3   3   2      760.49      753.39     12.40 o 
   4   3   2      503.95      512.67     10.98 o 
   5   3   2       87.08       73.32      5.02 o 
   6   3   2      585.85      589.96     13.17 o 
   7   3   2        8.00        6.41      3.23 o 
   8   3   2       91.13       84.41      6.18 o 
   9   3   2       52.87       61.41      6.08 o 
  10   3   2        0.68        6.85      3.66 o 
  11   3   2        1.99        4.34      4.82 o 
  12   3   2       18.07       36.45      6.22 o 
  13   3   2       17.44        2.36      6.56 o 
  14   3   2        5.03        0.00      5.54 o 
 -14   4   2        1.24        3.13      5.25 o 
 -13   4   2      244.33      265.11     13.53 o 
 -12   4   2      125.14      134.36      9.89 o 
 -11   4   2       86.08       56.26      7.43 o 
 -10   4   2      112.03      128.71      8.45 o 
  -9   4   2       20.80       18.42      4.48 o 
  -8   4   2       30.24       29.51      5.40 o 
  -7   4   2     1633.77     1672.35     23.48 o 
  -6   4   2      146.51      152.57      7.58 o 
  -5   4   2       88.44       89.97      5.84 o 
  -4   4   2      137.42      164.22      7.05 o 
  -3   4   2      253.00      253.29      8.03 o 
  -2   4   2       73.54       82.00      5.02 o 
  -1   4   2      514.50      657.48     12.29 o 
   0   4   2        0.35        0.37      1.58 o 
   1   4   2       20.05       23.77      3.04 o 
   2   4   2        1.94        1.11      2.31 o 
   3   4   2       34.67       30.34      4.15 o 
   4   4   2      107.26      111.57      5.99 o 
   5   4   2      131.57      135.79      6.86 o 
   6   4   2       36.74       36.17      4.53 o 
   7   4   2        8.08        8.00      2.94 o 
   8   4   2       21.35       22.18      4.29 o 
   9   4   2       19.18       21.94      5.06 o 
  10   4   2       51.57       55.71      6.41 o 
  11   4   2       41.97       44.61      6.99 o 
  12   4   2       39.39       32.02      7.57 o 
  13   4   2       51.58       56.77      8.44 o 
 -13   5   2        3.54       20.49      5.40 o 
 -12   5   2       10.04       -5.35      6.56 o 
 -11   5   2       19.29       18.08      6.22 o 
 -10   5   2      100.60      113.10      8.78 o 
  -9   5   2        1.36        1.98      4.39 o 
  -8   5   2      318.59      306.84     13.11 o 
  -7   5   2       39.70       43.60      6.56 o 
  -6   5   2        2.95        4.48      3.81 o 
  -5   5   2       81.27       66.83      6.37 o 
  -4   5   2      151.01      151.59      7.87 o 
  -3   5   2       28.57       31.01      4.15 o 
  -2   5   2      468.73      555.15     13.33 o 
  -1   5   2        4.34       -0.29      3.95 o 
   0   5   2      332.65      370.75     26.65 o 
   1   5   2      271.44      261.83      9.63 o 
   2   5   2       89.74       92.76      6.27 o 
   3   5   2        1.51       -3.47      3.47 o 
   4   5   2        2.05        1.21      3.86 o 
   5   5   2       32.41       31.93      5.06 o 
   6   5   2        3.10        4.72      3.81 o 
   7   5   2        1.38        5.01      3.86 o 
   8   5   2        3.18        5.01      3.66 o 
   9   5   2       12.56        6.22      4.58 o 
  10   5   2       25.28       32.98      5.93 o 
  11   5   2       20.17       19.67      6.41 o 
  12   5   2        5.34       14.51      6.80 o 
 -11   6   2        2.67        1.54      5.79 o 
 -10   6   2        9.44       10.99      5.50 o 
  -9   6   2        0.03        1.35      4.87 o 
  -8   6   2       20.05       20.35      5.98 o 
  -7   6   2      422.41      401.64     15.34 o 
  -6   6   2       49.17       42.25      7.09 o 
  -5   6   2        0.70        7.28      4.19 o 
  -4   6   2        0.04       -4.68      4.68 o 
  -3   6   2      187.70      194.08      9.85 o 
  -2   6   2      105.39      103.57      7.38 o 
  -1   6   2     1536.82     1634.03     25.32 o 
   0   6   2       15.86       20.91      3.32 o 
   1   6   2      302.83      303.52     11.66 o 
   2   6   2        2.70       -4.39      4.39 o 
   3   6   2       22.48       26.47      4.97 o 
   4   6   2       29.66       38.29      5.79 o 
   5   6   2      613.18      592.86     17.36 o 
   6   6   2       11.59        9.50      5.98 o 
   7   6   2        8.20        5.01      5.35 o 
   8   6   2       16.19        9.79      5.06 o 
   9   6   2        0.97        5.69      5.16 o 
  10   6   2        0.92        3.04      4.63 o 
  -9   7   2        1.60       -6.03      6.03 o 
  -8   7   2       53.12       64.44      8.15 o 
  -7   7   2        0.22       11.71      5.01 o 
  -6   7   2        1.60       -1.78      5.11 o 
  -5   7   2       86.34       68.17      8.25 o 
  -4   7   2        0.01        7.14      4.58 o 
  -3   7   2       15.07       12.34      5.40 o 
  -2   7   2       26.58       29.46      5.59 o 
  -1   7   2       33.17       30.00      6.08 o 
   0   7   2        0.32        0.08      4.80 o 
   1   7   2      130.46      135.10      9.17 o 
   2   7   2        4.60       -2.46      5.01 o 
   3   7   2       27.28       21.36      6.46 o 
   4   7   2      713.24      726.78     20.28 o 
   5   7   2        0.46       -2.70      5.98 o 
   6   7   2      420.34      412.82     16.40 o 
   7   7   2        5.95       17.55      5.74 o 
   8   7   2        0.10        7.18      5.35 o 
  -6   8   2       16.78       21.12      6.80 o 
  -5   8   2        3.97        4.63      6.07 o 
  -4   8   2       13.09       23.00      6.32 o 
  -3   8   2       13.68       14.71      6.56 o 
  -2   8   2        2.27        7.71      5.11 o 
  -1   8   2        5.48       15.81      5.45 o 
   0   8   2        4.76        9.85      4.56 o 
   1   8   2        0.84       -2.41      4.87 o 
   2   8   2        0.85        7.81      4.58 o 
   3   8   2        1.32       -4.48      6.27 o 
   4   8   2        0.86        2.02      6.07 o 
   5   8   2       15.74       33.08      7.23 o 
 -15   0   3       69.92       66.66      8.20 o 
 -13   0   3        0.33        1.98      3.90 o 
 -11   0   3        5.22       -0.29      3.18 o 
  -9   0   3       19.32       15.82      3.81 o 
  -7   0   3      178.61      201.10      6.77 o 
  -5   0   3     1110.00     1150.56     12.84 o 
  -3   0   3       97.81       91.56      3.05 o 
  -1   0   3     2181.84     2162.07     50.87 o 
   1   0   3    21082.39    26010.61    235.34 o 
   3   0   3     5258.43     5202.32    109.21 o 
   5   0   3       92.27       75.43      3.96 o 
   7   0   3      641.89      599.70     12.60 o 
   9   0   3      260.72      270.69      9.91 o 
  11   0   3        5.35       -1.45      3.95 o 
  13   0   3      153.31      181.27     10.86 o 
  15   0   3        8.09       24.49      6.75 o 
 -16   1   3        0.43        5.30      5.30 o 
 -15   1   3       44.59       59.71      7.14 o 
 -14   1   3       32.65       24.50      6.27 o 
 -13   1   3       20.58       26.13      4.82 o 
 -12   1   3       41.10       41.77      5.50 o 
 -11   1   3       14.22        8.63      4.10 o 
 -10   1   3        0.07        4.00      3.13 o 
  -9   1   3      319.79      364.41     10.70 o 
  -8   1   3      883.59      859.88     15.23 o 
  -7   1   3       51.89       48.78      4.05 o 
  -6   1   3      120.14      117.99      4.98 o 
  -5   1   3        6.31        7.86      1.74 o 
  -4   1   3        0.06       -0.48      1.49 o 
  -3   1   3     4081.89     3677.72     85.56 o 
  -2   1   3     6504.46     5807.10    102.98 o 
  -1   1   3    13780.21    15343.70    173.64 o 
   0   1   3      317.81      294.54     11.78 o 
   1   1   3     7723.70     7595.40    120.68 o 
   2   1   3       24.26       20.99      2.07 o 
   3   1   3      455.70      414.22      7.46 o 
   4   1   3      234.25      228.35      6.06 o 
   5   1   3      569.83      684.25     11.54 o 
   6   1   3       12.01       11.57      2.80 o 
   7   1   3       31.05       31.59      3.71 o 
   8   1   3      128.73      136.56      7.00 o 
   9   1   3        0.01       -3.28      3.28 o 
  10   1   3      108.81       88.13      7.87 o 
  11   1   3       52.81       48.86      6.66 o 
  12   1   3      145.13      146.41      9.56 o 
  13   1   3        3.36        7.14      4.82 o 
  14   1   3       12.44        3.42      6.03 o 
 -15   2   3       64.20       73.08      8.39 o 
 -14   2   3        8.74       14.95      4.77 o 
 -13   2   3       45.59       44.52      6.13 o 
 -12   2   3       98.46       93.37      7.87 o 
 -11   2   3      102.30       91.07      7.09 o 
 -10   2   3      201.04      178.68      8.79 o 
  -9   2   3        0.85       -2.17      2.94 o 
  -8   2   3       31.91       30.77      3.86 o 
  -7   2   3        5.73        1.74      2.70 o 
  -6   2   3       81.22       89.50      4.92 o 
  -5   2   3      173.46      194.12      6.29 o 
  -4   2   3      438.88      381.52      8.03 o 
  -3   2   3      460.22      485.13      8.43 o 
  -2   2   3    10598.67     9513.70    159.20 o 
  -1   2   3     1350.81     1550.95     13.91 o 
   0   2   3      147.64      162.86     13.36 o 
   1   2   3       52.41       56.43      2.94 o 
   2   2   3       95.66       80.39      3.67 o 
   3   2   3      440.69      501.33      9.19 o 
   4   2   3       80.55       89.12      4.73 o 
   5   2   3      361.88      403.17      9.65 o 
   6   2   3        3.53        5.30      2.75 o 
   7   2   3      204.05      211.14      8.07 o 
   8   2   3       77.61       76.48      5.84 o 
   9   2   3      144.54      155.82      8.59 o 
  10   2   3      313.39      276.54     11.90 o 
  11   2   3        3.51        1.54      5.26 o 
  12   2   3       60.79       57.59      7.19 o 
  13   2   3       26.14       36.50      6.41 o 
  14   2   3        3.87       10.12      5.30 o 
 -15   3   3       21.02       25.12      6.65 o 
 -14   3   3        2.91        0.96      6.12 o 
 -13   3   3       12.67       18.42      5.69 o 
 -12   3   3       64.98       71.30      7.33 o 
 -11   3   3      329.28      321.24     12.91 o 
 -10   3   3       64.42       66.38      6.66 o 
  -9   3   3      645.82      613.57     15.59 o 
  -8   3   3      221.32      205.10      9.04 o 
  -7   3   3       43.44       39.36      4.39 o 
  -6   3   3       41.87       36.42      3.91 o 
  -5   3   3      680.46      693.03     12.76 o 
  -4   3   3      264.22      261.70      7.75 o 
  -3   3   3       45.98       55.63      4.00 o 
  -2   3   3      251.27      226.76      6.83 o 
  -1   3   3     1515.75     1714.91     17.60 o 
   0   3   3      587.50      607.00     47.01 o 
   1   3   3     1522.60     1575.03     17.04 o 
   2   3   3      158.07      148.75      5.46 o 
   3   3   3       63.41       61.63      4.10 o 
   4   3   3     1397.33     1457.99     18.85 o 
   5   3   3      859.31      930.57     16.05 o 
   6   3   3      370.71      346.92     10.61 o 
   7   3   3       22.72       17.26      3.91 o 
   8   3   3       23.09       25.17      3.95 o 
   9   3   3       32.77       30.77      5.30 o 
  10   3   3      107.03       90.44      7.38 o 
  11   3   3       11.19        2.46      5.50 o 
  12   3   3       50.83       46.01      7.09 o 
  13   3   3       38.99       54.20      7.14 o 
  14   3   3       11.32        2.12      6.75 o 
 -14   4   3       70.13       72.79      9.74 o 
 -13   4   3        2.45        0.48      5.74 o 
 -12   4   3       16.32       24.49      5.16 o 
 -11   4   3       42.93       47.55      6.51 o 
 -10   4   3       53.40       45.58      6.75 o 
  -9   4   3        0.39       -5.30      5.30 o 
  -8   4   3     1069.92     1037.71     19.65 o 
  -7   4   3      121.67      114.13      7.29 o 
  -6   4   3        9.65        8.34      3.62 o 
  -5   4   3       10.77        9.55      3.38 o 
  -4   4   3      145.01      175.49      7.29 o 
  -3   4   3       28.21       26.91      3.95 o 
  -2   4   3      137.92      123.33      6.18 o 
  -1   4   3       23.56       30.05      3.33 o 
   0   4   3      538.64      548.41     37.76 o 
   1   4   3       44.52       44.48      3.96 o 
   2   4   3      108.92       93.86      5.31 o 
   3   4   3       24.93       29.13      3.76 o 
   4   4   3       19.26       19.34      4.20 o 
   5   4   3       39.44       39.31      5.40 o 
   6   4   3      164.78      185.09      8.21 o 
   7   4   3       47.53       45.05      5.55 o 
   8   4   3        0.97        0.00      4.00 o 
   9   4   3        3.61        1.88      3.66 o 
  10   4   3      179.08      162.05      9.95 o 
  11   4   3        1.67       -3.57      5.30 o 
  12   4   3        4.73       -3.37      5.79 o 
  13   4   3       24.71       16.25      6.94 o 
 -13   5   3       59.41       50.69      8.10 o 
 -12   5   3       11.31        8.73      5.69 o 
 -11   5   3        0.65        2.70      4.82 o 
 -10   5   3        2.44        2.51      4.48 o 
  -9   5   3        7.02       10.94      4.44 o 
  -8   5   3      268.49      256.71     11.89 o 
  -7   5   3        3.16       -0.34      4.77 o 
  -6   5   3       78.06       72.33      6.37 o 
  -5   5   3       78.08       67.31      6.27 o 
  -4   5   3       11.86       13.07      3.33 o 
  -3   5   3        0.84        4.48      3.13 o 
  -2   5   3       33.90       33.66      4.53 o 
  -1   5   3       92.05      108.45      6.61 o 
   0   5   3       11.04       11.65      2.57 o 
   1   5   3        1.14        2.46      2.56 o 
   2   5   3       15.56       21.17      3.76 o 
   3   5   3        0.00        3.52      3.23 o 
   4   5   3       62.15       63.39      5.64 o 
   5   5   3       66.65       67.69      6.51 o 
   6   5   3      189.00      177.36      9.03 o 
   7   5   3       11.46       15.14      4.87 o 
   8   5   3        3.03        4.34      3.86 o 
   9   5   3       40.16       45.91      6.66 o 
  10   5   3       10.04       19.67      5.01 o 
  11   5   3       11.40       11.81      5.40 o 
  12   5   3        0.23       -3.18      5.21 o 
 -11   6   3        1.55        8.63      4.77 o 
 -10   6   3       70.41       73.51      8.06 o 
  -9   6   3       16.68       15.72      5.69 o 
  -8   6   3       29.50       19.48      6.46 o 
  -7   6   3        3.30       -5.16      5.16 o 
  -6   6   3      304.68      283.56     11.99 o 
  -5   6   3       84.56       64.85      6.90 o 
  -4   6   3        4.42        7.04      4.00 o 
  -3   6   3       36.98       48.42      5.74 o 
  -2   6   3       21.66       17.50      5.35 o 
  -1   6   3       14.31       25.70      4.63 o 
   0   6   3       95.76       94.61      5.67 o 
   1   6   3       87.93       86.95      7.00 o 
   2   6   3      351.36      359.81     12.77 o 
   3   6   3       26.85       23.48      5.59 o 
   4   6   3       33.89       32.84      6.12 o 
   5   6   3      155.17      145.27      9.61 o 
   6   6   3        3.02       10.12      4.34 o 
   7   6   3        0.04        4.29      4.15 o 
   8   6   3        5.04        5.93      4.72 o 
   9   6   3       15.27       15.00      5.45 o 
  10   6   3       43.36       31.40      7.38 o 
  -9   7   3       33.08       48.56      7.14 o 
  -8   7   3       42.84       44.80      7.04 o 
  -7   7   3        1.23       -0.96      5.11 o 
  -6   7   3        3.83        4.97      5.06 o 
  -5   7   3       49.04       59.27      6.90 o 
  -4   7   3        0.04        1.69      4.24 o 
  -3   7   3       20.31       24.45      5.98 o 
  -2   7   3       67.16       65.27      7.53 o 
  -1   7   3       13.92        6.46      4.73 o 
   0   7   3       50.89       51.45      4.55 o 
   1   7   3        5.21       -4.48      5.21 o 
   2   7   3       12.90        9.98      5.40 o 
   3   7   3      387.64      404.89     15.29 o 
   4   7   3        3.47        3.95      5.93 o 
   5   7   3      278.95      280.52     13.29 o 
   6   7   3        0.21       -6.65      6.65 o 
   7   7   3       50.85       61.64      7.86 o 
   8   7   3        6.43        0.00      5.98 o 
  -6   8   3        4.46        5.30      5.74 o 
  -5   8   3        1.73        0.53      5.35 o 
  -4   8   3        5.48        3.52      5.93 o 
  -3   8   3       26.80       23.68      6.41 o 
  -2   8   3        0.24        1.45      5.54 o 
  -1   8   3       10.69       14.51      5.45 o 
   0   8   3        6.97        6.79      4.38 o 
   1   8   3        3.65        0.96      4.68 o 
   2   8   3        1.29       -0.96      5.25 o 
   3   8   3        2.68        0.48      5.54 o 
   4   8   3        0.01        5.69      6.07 o 
   5   8   3       33.59       37.85      7.72 o 
 -16   0   4        2.03       -4.68      5.50 o 
 -14   0   4      286.83      282.88     13.63 o 
 -12   0   4        0.17        1.40      3.42 o 
 -10   0   4      153.58      165.66      7.82 o 
  -8   0   4     1398.45     1596.18     19.72 o 
  -6   0   4      344.38      358.14      8.15 o 
  -4   0   4     1014.31      983.37     11.27 o 
  -2   0   4      366.67      420.63      6.25 o 
   0   0   4     6184.56     5974.39    195.59 o 
   2   0   4     3747.54     3726.15     21.54 o 
   4   0   4      122.41      128.59      4.83 o 
   6   0   4      202.42      182.98      6.72 o 
   8   0   4       21.40       14.47      3.71 o 
  10   0   4      919.84      946.46     20.15 o 
  12   0   4       49.27       52.57      7.09 o 
  14   0   4      103.63      131.38     10.33 o 
 -16   1   4       10.33        7.86      7.09 o 
 -15   1   4       29.61       38.82      6.37 o 
 -14   1   4       26.63       30.48      5.40 o 
 -13   1   4        0.48       -4.34      4.53 o 
 -12   1   4        1.48       -4.10      4.10 o 
 -11   1   4       75.38       77.58      6.13 o 
 -10   1   4       11.00       10.61      3.33 o 
  -9   1   4      485.26      478.67     12.51 o 
  -8   1   4       93.84      107.26      5.79 o 
  -7   1   4      234.06      234.34      7.40 o 
  -6   1   4       23.34       39.36      3.23 o 
  -5   1   4       32.78       31.26      2.75 o 
  -4   1   4       44.66       48.40      2.99 o 
  -3   1   4    10078.87     9241.51    151.23 o 
  -2   1   4      193.15      220.92      4.99 o 
  -1   1   4     2263.63     2282.34     15.48 o 
   0   1   4     1314.04     1359.39     56.13 o 
   1   1   4      803.49      724.72      9.11 o 
   2   1   4      474.42      494.85      8.05 o 
   3   1   4      855.24      854.49     11.44 o 
   4   1   4      139.73      137.61      5.12 o 
   5   1   4       22.28       25.56      2.99 o 
   6   1   4       43.40       45.92      3.76 o 
   7   1   4        2.93        4.39      2.65 o 
   8   1   4        1.00        7.67      2.65 o 
   9   1   4      576.61      575.16     15.09 o 
  10   1   4      425.84      439.79     14.33 o 
  11   1   4       16.41       11.76      4.92 o 
  12   1   4       17.83       19.72      5.21 o 
  13   1   4        1.16        7.86      5.16 o 
  14   1   4       38.87       52.71      7.57 o 
 -15   2   4        1.01       -5.98      5.98 o 
 -14   2   4        0.02        1.35      4.48 o 
 -13   2   4       63.34       61.26      6.61 o 
 -12   2   4        0.84        2.99      3.71 o 
 -11   2   4      154.46      160.84      8.84 o 
 -10   2   4        3.43        3.33      3.86 o 
  -9   2   4       11.76       13.69      3.91 o 
  -8   2   4       36.03       26.48      3.71 o 
  -7   2   4      628.52      615.27     12.70 o 
  -6   2   4        2.74        4.87      1.98 o 
  -5   2   4      251.74      250.54      7.26 o 
  -4   2   4      391.97      399.14      8.50 o 
  -3   2   4     2888.15     2925.69     21.60 o 
  -2   2   4     3834.85     4022.72     24.65 o 
  -1   2   4       12.23        7.19      2.03 o 
   0   2   4      838.75      877.19     59.47 o 
   1   2   4     1268.18     1177.63     13.27 o 
   2   2   4      517.11      518.46      9.25 o 
   3   2   4      100.24      112.39      4.68 o 
   4   2   4     3812.07     4051.50     29.68 o 
   5   2   4      179.37      167.88      6.82 o 
   6   2   4      529.69      512.47     12.09 o 
   7   2   4       44.39       41.15      4.39 o 
   8   2   4       36.81       41.72      4.39 o 
   9   2   4      115.08      107.69      7.58 o 
  10   2   4      180.53      181.74     10.09 o 
  11   2   4       74.39       85.10      7.00 o 
  12   2   4        7.70       15.67      5.54 o 
  13   2   4       19.89       13.84      6.70 o 
  14   2   4        8.82       13.60      5.64 o 
 -15   3   4        9.76       10.94      5.93 o 
 -14   3   4       72.23       80.32      8.59 o 
 -13   3   4        0.39       -5.45      5.45 o 
 -12   3   4       70.26       65.22      7.24 o 
 -11   3   4       10.76       16.78      4.63 o 
 -10   3   4       96.42       88.55      7.82 o 
  -9   3   4      672.37      655.36     15.93 o 
  -8   3   4      218.28      199.77      8.99 o 
  -7   3   4       48.98       57.50      4.68 o 
  -6   3   4      150.68      158.36      6.96 o 
  -5   3   4      127.01      131.81      5.99 o 
  -4   3   4       43.69       38.74      3.96 o 
  -3   3   4     9816.04     9860.05    193.75 o 
  -2   3   4      375.98      395.73      9.22 o 
  -1   3   4      293.02      363.80      8.48 o 
   0   3   4      927.48     1004.73     85.77 o 
   1   3   4       41.01       51.96      3.67 o 
   2   3   4      127.36      115.36      5.27 o 
   3   3   4      201.86      199.29      6.96 o 
   4   3   4      623.71      649.03     13.13 o 
   5   3   4        4.41        8.73      2.46 o 
   6   3   4      115.83      132.72      6.95 o 
   7   3   4       36.72       40.27      4.49 o 
   8   3   4       41.54       40.08      5.26 o 
   9   3   4      145.27      143.78      8.26 o 
  10   3   4       78.95       95.38      7.82 o 
  11   3   4       60.69       50.26      6.95 o 
  12   3   4        0.58        1.40      4.29 o 
  13   3   4       30.40       35.73      6.85 o 
 -14   4   4        4.22        8.73      4.68 o 
 -13   4   4       11.70       11.38      5.45 o 
 -12   4   4        4.46        3.52      5.40 o 
 -11   4   4      305.08      312.79     13.00 o 
 -10   4   4      140.11      144.63      9.22 o 
  -9   4   4      245.04      283.60     11.16 o 
  -8   4   4      795.73      784.91     17.89 o 
  -7   4   4       73.12       77.44      6.22 o 
  -6   4   4        0.00        1.93      2.70 o 
  -5   4   4       76.45       86.67      5.50 o 
  -4   4   4       19.06       15.00      3.38 o 
  -3   4   4       35.27       42.30      4.20 o 
  -2   4   4        5.12        7.42      2.51 o 
  -1   4   4        3.83        5.11      2.99 o 
   0   4   4       30.91       38.29      3.11 o 
   1   4   4      226.85      259.56      8.22 o 
   2   4   4      276.99      285.16      9.00 o 
   3   4   4        6.42       11.47      2.99 o 
   4   4   4     1227.03     1259.38     19.87 o 
   5   4   4       17.85       19.38      4.24 o 
   6   4   4       94.40       85.71      6.90 o 
   7   4   4        9.13        5.30      3.86 o 
   8   4   4        1.00        1.78      3.81 o 
   9   4   4       20.34       12.87      4.82 o 
  10   4   4       68.24       58.47      7.91 o 
  11   4   4       16.50       19.77      6.36 o 
  12   4   4        6.80        4.00      5.50 o 
 -13   5   4       59.06       58.94      8.63 o 
 -12   5   4       24.44       29.08      6.08 o 
 -11   5   4        0.59        5.88      4.44 o 
 -10   5   4        2.64        5.45      5.06 o 
  -9   5   4      148.66      131.02      9.37 o 
  -8   5   4       14.81       13.21      4.58 o 
  -7   5   4       61.51       73.04      6.66 o 
  -6   5   4      112.99      119.08      7.63 o 
  -5   5   4       30.20       23.15      4.58 o 
  -4   5   4        0.50       -0.29      3.37 o 
  -3   5   4       22.53       18.61      3.95 o 
  -2   5   4       69.44       77.15      5.98 o 
  -1   5   4        0.29       -1.69      2.99 o 
   0   5   4      121.49      122.09      9.05 o 
   1   5   4       53.77       46.84      4.58 o 
   2   5   4       94.36       97.01      6.52 o 
   3   5   4       67.28       69.86      5.84 o 
   4   5   4        5.83        3.18      3.57 o 
   5   5   4       39.68       36.65      5.55 o 
   6   5   4        7.78       17.50      4.05 o 
   7   5   4       39.92       36.27      5.98 o 
   8   5   4        2.54        0.43      4.48 o 
   9   5   4       89.10       95.19      8.73 o 
  10   5   4       52.08       43.84      7.23 o 
  11   5   4        5.97        4.58      5.74 o 
 -11   6   4        4.09       10.65      4.92 o 
 -10   6   4        1.14        6.22      5.01 o 
  -9   6   4        7.40       -2.70      5.74 o 
  -8   6   4       13.53       11.91      5.06 o 
  -7   6   4       10.26        9.31      4.72 o 
  -6   6   4       22.76       22.76      5.40 o 
  -5   6   4        0.08       -2.94      4.34 o 
  -4   6   4       62.06       60.15      6.80 o 
  -3   6   4        8.52        3.47      4.68 o 
  -2   6   4      345.34      338.27     12.09 o 
  -1   6   4        0.06       -2.02      4.44 o 
   0   6   4        0.26        2.02      2.94 o 
   1   6   4        2.51        2.41      4.00 o 
   2   6   4       15.29       15.24      4.92 o 
   3   6   4      135.88      129.04      9.46 o 
   4   6   4      786.85      793.09     19.43 o 
   5   6   4       11.03       -1.21      5.64 o 
   6   6   4        2.09       -3.33      5.06 o 
   7   6   4        0.85       -0.43      4.15 o 
   8   6   4        3.10       -2.80      4.97 o 
   9   6   4       29.05       22.81      6.17 o 
  10   6   4       22.94       18.47      7.09 o 
  -9   7   4        0.46       -5.69      6.51 o 
  -8   7   4        0.43        1.49      5.50 o 
  -7   7   4        4.53        4.72      5.50 o 
  -6   7   4        1.11       -5.21      5.21 o 
  -5   7   4        7.31       14.95      5.11 o 
  -4   7   4       37.21       43.26      6.37 o 
  -3   7   4        6.38        7.57      5.11 o 
  -2   7   4        0.89        5.79      4.34 o 
  -1   7   4        0.50        3.28      4.44 o 
   0   7   4        6.77        4.84      4.12 o 
   1   7   4      196.84      192.94     10.62 o 
   2   7   4        4.86       -4.24      5.01 o 
   3   7   4       31.61       24.35      6.70 o 
   4   7   4      132.45      132.49     10.38 o 
   5   7   4        4.37        6.03      5.26 o 
   6   7   4       17.99       18.95      5.40 o 
   7   7   4        0.07        3.57      5.59 o 
   8   7   4        8.48       12.29      6.12 o 
  -6   8   4        0.00        4.24      4.77 o 
  -5   8   4        2.14        4.15      5.59 o 
  -4   8   4       20.25       18.23      7.04 o 
  -3   8   4        1.25        2.99      5.83 o 
  -2   8   4       69.19       68.06      8.10 o 
  -1   8   4        3.01       12.25      5.25 o 
   0   8   4        0.66        1.28      3.93 o 
   1   8   4        0.07       -3.95      5.11 o 
   2   8   4       52.47       47.80      7.19 o 
   3   8   4       28.36       31.34      7.23 o 
   4   8   4      448.13      442.56     18.19 o 
 -15   0   5       68.68       61.60      7.48 o 
 -13   0   5        0.59       -1.54      4.10 o 
 -11   0   5       11.01       14.61      4.10 o 
  -9   0   5        0.89        2.80      2.36 o 
  -7   0   5     1185.41     1332.44     17.28 o 
  -5   0   5     2881.48     2943.05     22.10 o 
  -3   0   5     4504.36     4114.74     97.83 o 
  -1   0   5      661.02      624.49      8.35 o 
   1   0   5     2242.60     2174.46     16.69 o 
   3   0   5      293.52      334.40      7.52 o 
   5   0   5      588.02      585.41     11.48 o 
   7   0   5       72.23       69.97      5.02 o 
   9   0   5     2167.18     2153.40     28.41 o 
  11   0   5       35.81       23.82      6.12 o 
  13   0   5        0.46       -2.36      5.06 o 
 -16   1   5       45.14       56.62      7.72 o 
 -15   1   5        4.07        8.63      5.40 o 
 -14   1   5        7.33       18.75      5.16 o 
 -13   1   5        0.00       -3.57      4.15 o 
 -12   1   5        3.76        3.95      3.91 o 
 -11   1   5        1.14       -0.34      3.13 o 
 -10   1   5       44.41       51.08      5.02 o 
  -9   1   5       56.57       63.83      5.31 o 
  -8   1   5       19.12       19.63      3.91 o 
  -7   1   5        2.67        0.82      2.27 o 
  -6   1   5        0.01       -1.88      1.88 o 
  -5   1   5      396.54      431.57      8.89 o 
  -4   1   5     1667.69     1623.04     16.06 o 
  -3   1   5      163.33      245.94      5.95 o 
  -2   1   5     2667.23     2681.69     18.69 o 
  -1   1   5      203.32      226.37      5.33 o 
   0   1   5     1081.52      949.38     19.08 o 
   1   1   5     6043.11     5782.23    122.23 o 
   2   1   5     1544.42     1425.15     14.78 o 
   3   1   5     2132.13     2212.06     19.75 o 
   4   1   5       17.33        7.04      2.27 o 
   5   1   5        6.88        8.00      2.27 o 
   6   1   5       69.44       67.99      4.83 o 
   7   1   5       10.34       11.67      2.89 o 
   8   1   5        0.96        0.00      3.28 o 
   9   1   5       24.56       19.39      5.35 o 
  10   1   5      427.78      426.47     14.19 o 
  11   1   5       77.38       67.35      7.62 o 
  12   1   5       90.81       87.28      8.30 o 
  13   1   5        0.75        0.48      5.01 o 
  14   1   5       36.13       46.15      7.91 o 
 -15   2   5        1.90        6.94      4.87 o 
 -14   2   5        1.33       -5.45      5.45 o 
 -13   2   5       25.69       15.24      6.41 o 
 -12   2   5       90.53       87.38      7.33 o 
 -11   2   5       97.28      104.09      7.43 o 
 -10   2   5       40.15       30.77      5.21 o 
  -9   2   5       22.83       23.34      4.24 o 
  -8   2   5       42.58       45.53      4.29 o 
  -7   2   5        0.30        0.92      2.12 o 
  -6   2   5      142.05      163.31      6.33 o 
  -5   2   5      389.74      377.48      9.32 o 
  -4   2   5      221.48      232.54      6.83 o 
  -3   2   5     1342.43     1531.25     16.22 o 
  -2   2   5      205.26      198.54      5.91 o 
  -1   2   5      205.98      227.75      6.05 o 
   0   2   5        6.35        5.37      1.21 o 
   1   2   5       58.48       55.79      3.38 o 
   2   2   5        4.84        3.33      2.17 o 
   3   2   5     1180.39     1219.35     15.78 o 
   4   2   5      459.83      433.26     10.10 o 
   5   2   5      249.87      227.63      8.13 o 
   6   2   5        3.22        4.48      2.22 o 
   7   2   5        0.39       -1.93      2.89 o 
   8   2   5       31.98       27.68      4.20 o 
   9   2   5       14.85       24.49      4.73 o 
  10   2   5      154.59      159.57      9.41 o 
  11   2   5        0.68       -1.25      5.11 o 
  12   2   5       73.30       82.35      8.01 o 
  13   2   5       69.49       80.17      8.30 o 
 -15   3   5        0.76       -5.50      5.50 o 
 -14   3   5       20.95       32.06      5.50 o 
 -13   3   5       19.13       22.37      5.93 o 
 -12   3   5        4.40        0.82      5.35 o 
 -11   3   5      193.76      174.12      9.56 o 
 -10   3   5      764.51      733.51     18.22 o 
  -9   3   5      561.22      526.41     14.79 o 
  -8   3   5        0.80        2.51      3.04 o 
  -7   3   5      392.66      385.70     10.90 o 
  -6   3   5        8.12       16.30      3.33 o 
  -5   3   5       69.22       80.11      4.83 o 
  -4   3   5     1398.27     1419.02     18.02 o 
  -3   3   5      178.36      119.81      6.09 o 
  -2   3   5     2108.16     2388.74     22.09 o 
  -1   3   5      196.79      241.84      7.40 o 
   0   3   5      965.29     1059.97     40.75 o 
   1   3   5      285.26      289.76      8.09 o 
   2   3   5       10.60       13.65      2.65 o 
   3   3   5       15.16       13.74      2.99 o 
   4   3   5       48.33       53.60      4.68 o 
   5   3   5      159.37      178.88      7.78 o 
   6   3   5       74.02       80.87      5.55 o 
   7   3   5        6.43        6.12      3.62 o 
   8   3   5        0.01       -3.04      3.13 o 
   9   3   5      102.79       89.42      6.90 o 
  10   3   5       89.14       74.83      7.43 o 
  11   3   5        8.84        0.00      5.40 o 
  12   3   5        0.12        9.11      4.24 o 
  13   3   5       25.30       34.91      6.90 o 
 -14   4   5        5.10       16.49      5.69 o 
 -13   4   5        1.42        0.48      5.74 o 
 -12   4   5       50.83       39.12      6.90 o 
 -11   4   5      146.47      144.10      9.90 o 
 -10   4   5        6.87        2.99      5.30 o 
  -9   4   5      194.90      192.59      9.81 o 
  -8   4   5        9.69       16.68      4.82 o 
  -7   4   5        8.79        4.48      3.91 o 
  -6   4   5        0.58        1.40      3.13 o 
  -5   4   5        0.22       -2.12      3.13 o 
  -4   4   5        4.09       -0.24      3.04 o 
  -3   4   5       54.71       69.67      5.21 o 
  -2   4   5        0.48        0.72      2.56 o 
  -1   4   5        1.51        1.16      2.65 o 
   0   4   5       48.47       54.31     12.40 o 
   1   4   5       44.06       46.16      4.39 o 
   2   4   5       42.57       43.51      4.20 o 
   3   4   5       19.38       26.81      3.76 o 
   4   4   5        4.48        9.21      3.57 o 
   5   4   5        1.21        3.91      3.13 o 
   6   4   5       37.65       34.68      4.87 o 
   7   4   5       22.43       20.45      4.63 o 
   8   4   5        3.22        9.02      3.66 o 
   9   4   5      337.86      329.95     13.64 o 
  10   4   5       84.68       93.64      8.49 o 
  11   4   5       14.99       11.91      6.08 o 
  12   4   5        0.31       -2.07      5.25 o 
 -13   5   5        2.39        0.53      5.88 o 
 -12   5   5       37.82       45.72      7.23 o 
 -11   5   5        9.08        6.36      5.59 o 
 -10   5   5       18.67       12.68      5.06 o 
  -9   5   5        3.18        6.70      4.19 o 
  -8   5   5      109.63      106.56      8.01 o 
  -7   5   5       69.70       81.15      6.22 o 
  -6   5   5       25.93       18.23      5.02 o 
  -5   5   5       36.14       35.98      5.06 o 
  -4   5   5        3.17       -0.29      3.47 o 
  -3   5   5        3.25        5.59      3.42 o 
  -2   5   5       51.63       48.33      5.11 o 
  -1   5   5       15.41       15.24      3.81 o 
   0   5   5      117.43      135.15     18.08 o 
   1   5   5       84.14       80.88      6.08 o 
   2   5   5      842.91      779.54     16.98 o 
   3   5   5        2.20       -1.88      3.62 o 
   4   5   5       68.03       69.91      6.46 o 
   5   5   5        0.48       -4.19      4.29 o 
   6   5   5       58.67       53.49      6.17 o 
   7   5   5        3.20        1.59      3.86 o 
   8   5   5       20.13       27.10      6.17 o 
   9   5   5       16.49       16.35      5.79 o 
  10   5   5       25.42       26.76      6.46 o 
  11   5   5       13.31       -4.73      6.70 o 
 -11   6   5        0.73        1.01      5.21 o 
 -10   6   5        7.70        7.23      5.45 o 
  -9   6   5       80.21       82.21      7.96 o 
  -8   6   5        0.90       -0.87      5.11 o 
  -7   6   5        1.34        1.64      4.44 o 
  -6   6   5       16.43       28.16      5.06 o 
  -5   6   5       27.94       31.25      5.59 o 
  -4   6   5        8.95       11.67      4.39 o 
  -3   6   5       64.61       73.18      6.66 o 
  -2   6   5       43.95       46.78      5.79 o 
  -1   6   5        1.33        6.99      4.05 o 
   0   6   5      126.45      133.18     17.06 o 
   1   6   5       27.61       28.21      5.26 o 
   2   6   5      119.04      141.85      9.32 o 
   3   6   5      495.18      480.35     15.84 o 
   4   6   5      114.39      103.86      8.54 o 
   5   6   5       19.68       18.42      5.35 o 
   6   6   5        0.03        4.29      4.68 o 
   7   6   5       22.82       24.98      5.79 o 
   8   6   5        0.08       -2.89      5.54 o 
   9   6   5       37.78       40.89      7.43 o 
  -9   7   5       12.78        6.80      6.89 o 
  -8   7   5        0.00        5.50      4.39 o 
  -7   7   5        2.07        7.67      4.48 o 
  -6   7   5       29.59       25.80      6.51 o 
  -5   7   5        2.17        9.83      4.97 o 
  -4   7   5       35.75       28.26      7.14 o 
  -3   7   5       72.04       68.79      7.96 o 
  -2   7   5       32.85       24.93      6.12 o 
  -1   7   5        4.40        7.14      4.34 o 
   0   7   5        0.94        3.94      3.27 o 
   1   7   5       13.19       16.63      5.40 o 
   2   7   5      106.74      118.03      9.02 o 
   3   7   5      245.64      254.02     12.75 o 
   4   7   5        1.17       -1.83      5.79 o 
   5   7   5       19.38       26.76      5.79 o 
   6   7   5        3.24       -5.50      5.74 o 
   7   7   5        4.08       11.47      6.22 o 
  -5   8   5       15.17       -2.12      6.85 o 
  -4   8   5       10.25       17.45      6.12 o 
  -3   8   5       45.40       50.59      7.38 o 
  -2   8   5        2.77        9.50      5.50 o 
  -1   8   5       25.78       47.45      6.46 o 
   0   8   5       14.59        8.72      4.07 o 
   1   8   5       47.09       53.63      8.30 o 
   2   8   5       24.75       29.27      7.09 o 
   3   8   5      182.17      187.51     12.89 o 
 -16   0   6       38.98       36.41      7.81 o 
 -14   0   6        9.71        9.11      4.29 o 
 -12   0   6       84.56       86.71      6.90 o 
 -10   0   6      154.17      159.95      8.07 o 
  -8   0   6        2.91        2.31      2.84 o 
  -6   0   6      205.09      219.19      6.92 o 
  -4   0   6      700.45      686.74     10.56 o 
  -2   0   6     2958.69     3073.48     20.68 o 
   0   0   6      258.66      262.27     11.37 o 
   2   0   6      168.18      155.94      5.27 o 
   4   0   6       57.36       54.09      4.05 o 
   6   0   6      308.50      328.10      9.87 o 
   8   0   6      314.30      267.82     10.89 o 
  10   0   6      115.35      110.43      8.25 o 
  12   0   6        1.35       -2.27      4.44 o 
 -16   1   6        8.55        6.32      5.88 o 
 -15   1   6        0.99        8.20      4.53 o 
 -14   1   6        1.44       -5.45      5.45 o 
 -13   1   6       24.17       27.97      4.77 o 
 -12   1   6       74.51       72.13      7.00 o 
 -11   1   6       22.09       20.98      4.29 o 
 -10   1   6        0.99        0.87      3.13 o 
  -9   1   6       53.22       57.50      5.02 o 
  -8   1   6      262.93      244.27      8.51 o 
  -7   1   6       45.00       46.60      4.15 o 
  -6   1   6      413.86      387.04      9.37 o 
  -5   1   6       81.39       86.28      4.73 o 
  -4   1   6        0.74        4.82      1.69 o 
  -3   1   6      322.00      308.28      7.09 o 
  -2   1   6       36.80       28.37      2.65 o 
  -1   1   6        5.73        4.73      1.49 o 
   0   1   6      343.88      330.34      5.05 o 
   1   1   6       69.64       68.94      3.52 o 
   2   1   6      303.05      360.42      8.15 o 
   3   1   6     1212.56     1119.83     14.96 o 
   4   1   6      752.33      798.35     13.61 o 
   5   1   6      123.85      118.90      6.04 o 
   6   1   6       62.97       51.67      4.49 o 
   7   1   6       18.70       11.38      3.86 o 
   8   1   6     1635.20     1681.73     24.29 o 
   9   1   6        0.14        6.12      4.44 o 
  10   1   6      162.97      164.55     10.04 o 
  11   1   6        2.23        5.79      4.58 o 
  12   1   6        2.00        4.53      4.29 o 
  13   1   6        3.32       14.46      5.59 o 
 -15   2   6        1.52       -1.49      5.88 o 
 -14   2   6        8.38        9.11      5.50 o 
 -13   2   6       45.38       39.45      6.56 o 
 -12   2   6        0.17       -4.82      4.82 o 
 -11   2   6      643.86      625.91     17.23 o 
 -10   2   6      222.58      206.50     10.05 o 
  -9   2   6      766.57      744.74     16.15 o 
  -8   2   6      623.13      589.86     13.60 o 
  -7   2   6        5.72        8.63      2.94 o 
  -6   2   6        4.72        5.30      2.75 o 
  -5   2   6      673.29      709.55     13.01 o 
  -4   2   6        0.50        7.57      2.94 o 
  -3   2   6     4061.52     4176.56     28.45 o 
  -2   2   6      640.96      650.19     10.93 o 
  -1   2   6      168.58      157.32      5.56 o 
   0   2   6       30.60       28.84      1.86 o 
   1   2   6      666.81      618.97     10.88 o 
   2   2   6       89.71       91.30      4.59 o 
   3   2   6      309.83      333.37      8.77 o 
   4   2   6      532.80      548.19     11.76 o 
   5   2   6      351.07      317.09      9.78 o 
   6   2   6        3.57       -1.06      2.80 o 
   7   2   6       26.52       22.18      4.05 o 
   8   2   6       18.45       18.90      4.34 o 
   9   2   6       36.24       47.65      5.64 o 
  10   2   6        2.91        7.09      3.71 o 
  11   2   6       17.88       30.18      5.01 o 
  12   2   6       24.55       34.38      6.46 o 
  13   2   6        1.18       -3.62      5.88 o 
 -15   3   6        0.14       16.20      4.63 o 
 -14   3   6        0.45       -0.48      5.11 o 
 -13   3   6        4.83        7.52      4.58 o 
 -12   3   6        0.34        4.87      4.77 o 
 -11   3   6       27.23       24.93      5.64 o 
 -10   3   6      157.87      152.11      9.13 o 
  -9   3   6      543.54      492.51     14.26 o 
  -8   3   6       45.90       45.20      5.50 o 
  -7   3   6       11.07       10.61      3.62 o 
  -6   3   6       47.83       42.16      4.39 o 
  -5   3   6       94.82      111.90      5.99 o 
  -4   3   6     2817.90     2915.11     26.69 o 
  -3   3   6        6.84        9.69      3.18 o 
  -2   3   6       17.59       21.65      3.04 o 
  -1   3   6        3.46        2.36      2.31 o 
   0   3   6        2.40        4.28      1.93 o 
   1   3   6      154.89      144.09      6.23 o 
   2   3   6      869.39      916.52     15.23 o 
   3   3   6       34.28       29.37      3.62 o 
   4   3   6       46.10       52.87      4.78 o 
   5   3   6      229.19      226.78      8.80 o 
   6   3   6        0.81        1.21      2.89 o 
   7   3   6      137.50      140.59      8.30 o 
   8   3   6       27.60       29.71      4.05 o 
   9   3   6        8.63        8.49      5.16 o 
  10   3   6        3.37       -2.51      4.24 o 
  11   3   6        6.38        5.01      4.48 o 
  12   3   6       25.98       36.79      6.12 o 
 -14   4   6        2.01        2.60      5.64 o 
 -13   4   6        1.86        6.22      4.87 o 
 -12   4   6        0.07       -2.22      4.48 o 
 -11   4   6       48.06       43.89      6.27 o 
 -10   4   6       34.40       31.54      5.64 o 
  -9   4   6      147.14      131.27      8.98 o 
  -8   4   6       72.96       73.14      6.66 o 
  -7   4   6        6.82       11.62      3.47 o 
  -6   4   6       19.21       27.34      3.86 o 
  -5   4   6       77.13       72.72      5.74 o 
  -4   4   6      241.48      262.23      9.33 o 
  -3   4   6      271.75      287.99      9.68 o 
  -2   4   6        0.12        2.94      2.51 o 
  -1   4   6      214.79      238.00      8.61 o 
   0   4   6      390.24      425.31     43.78 o 
   1   4   6        3.87        3.81      2.94 o 
   2   4   6       38.72       42.35      4.49 o 
   3   4   6      603.92      570.62     14.08 o 
   4   4   6        0.16       -0.58      2.84 o 
   5   4   6       46.22       45.00      5.45 o 
   6   4   6        1.27       -2.36      4.19 o 
   7   4   6       16.26       19.96      4.39 o 
   8   4   6      168.86      167.12     10.14 o 
   9   4   6      137.97      127.04      9.61 o 
  10   4   6        0.03        0.00      5.25 o 
  11   4   6       54.29       51.90      7.62 o 
  12   4   6        7.12        0.53      5.74 o 
 -13   5   6        2.69        3.66      5.64 o 
 -12   5   6        2.38       -0.96      4.58 o 
 -11   5   6        7.01        4.10      4.29 o 
 -10   5   6       30.78       18.42      5.93 o 
  -9   5   6        0.59        2.41      3.95 o 
  -8   5   6       73.80       76.71      7.04 o 
  -7   5   6       14.31       16.78      4.29 o 
  -6   5   6        0.04        1.01      3.66 o 
  -5   5   6       18.96       22.08      4.68 o 
  -4   5   6       96.14      105.64      6.90 o 
  -3   5   6       50.76       55.91      5.45 o 
  -2   5   6       29.03       31.88      4.82 o 
  -1   5   6        0.91        3.62      3.13 o 
   0   5   6      116.91       99.45      7.07 o 
   1   5   6        4.94        4.63      3.66 o 
   2   5   6      108.96      110.58      7.53 o 
   3   5   6      216.56      214.39      9.66 o 
   4   5   6       10.53        6.94      4.19 o 
   5   5   6      180.15      173.28      9.37 o 
   6   5   6        0.27        3.47      3.86 o 
   7   5   6      142.84      121.64      9.03 o 
   8   5   6      109.39       90.24      8.83 o 
   9   5   6       16.01       11.76      6.03 o 
  10   5   6        2.33        9.06      5.25 o 
 -11   6   6        8.12        8.24      6.65 o 
 -10   6   6       37.11       43.74      7.43 o 
  -9   6   6        0.19       -1.40      4.58 o 
  -8   6   6        5.18       10.03      5.11 o 
  -7   6   6      100.33      106.64      7.77 o 
  -6   6   6       31.93       34.72      6.32 o 
  -5   6   6       16.83       19.62      4.77 o 
  -4   6   6       15.06       18.71      4.53 o 
  -3   6   6        1.61        5.50      3.86 o 
  -2   6   6       46.21       43.12      5.55 o 
  -1   6   6       12.22       11.91      4.82 o 
   0   6   6      104.22       99.16      5.64 o 
   1   6   6       66.64       66.19      6.75 o 
   2   6   6        4.47       13.64      5.06 o 
   3   6   6      823.15      784.60     19.82 o 
   4   6   6       16.71       12.97      5.74 o 
   5   6   6        2.87        5.11      4.77 o 
   6   6   6        4.63        7.57      4.87 o 
   7   6   6        0.42        8.92      4.34 o 
   8   6   6       13.04        0.48      6.80 o 
   9   6   6        2.87       -6.65      6.65 o 
  -9   7   6       33.31       34.29      7.52 o 
  -8   7   6        5.93        6.07      5.93 o 
  -7   7   6       52.78       49.00      6.99 o 
  -6   7   6        1.00       -1.88      5.06 o 
  -5   7   6        8.13        8.63      5.69 o 
  -4   7   6      266.93      258.03     12.27 o 
  -3   7   6       43.07       55.03      7.09 o 
  -2   7   6       13.84       17.74      4.97 o 
  -1   7   6        3.66        4.72      4.92 o 
   0   7   6        3.36        5.08      4.56 o 
   1   7   6        7.64       15.81      5.06 o 
   2   7   6      219.64      229.28     12.41 o 
   3   7   6        3.47       14.27      5.40 o 
   4   7   6       16.48       19.48      6.03 o 
   5   7   6        2.52        7.38      5.35 o 
   6   7   6        7.98        9.74      5.35 o 
  -5   8   6        0.07       -0.53      5.01 o 
  -4   8   6       28.52       24.01      7.33 o 
  -3   8   6        0.21        2.07      5.16 o 
  -2   8   6       16.66       14.80      5.83 o 
  -1   8   6        0.85       -4.10      6.07 o 
   0   8   6        0.16       -3.27      3.82 o 
   1   8   6       64.80       65.79      8.54 o 
   2   8   6       43.69       41.57      7.86 o 
 -15   0   7       18.15       20.15      5.74 o 
 -13   0   7       79.24       70.29      7.28 o 
 -11   0   7       49.31       56.63      5.64 o 
  -9   0   7        2.91       -0.53      2.70 o 
  -7   0   7      242.99      241.26      7.93 o 
  -5   0   7      390.26      402.47      9.17 o 
  -3   0   7      666.84      682.24     10.79 o 
  -1   0   7     1632.56     1683.13     16.48 o 
   1   0   7      157.30      143.94      5.37 o 
   3   0   7     1371.92     1267.92     16.60 o 
   5   0   7       57.62       55.39      5.02 o 
   7   0   7       14.49       16.06      3.91 o 
   9   0   7       55.95       58.80      6.61 o 
  11   0   7        3.68        6.89      4.29 o 
  13   0   7       89.15      101.46     10.32 o 
 -16   1   7       18.69       11.62      6.56 o 
 -15   1   7       62.46       56.72      8.34 o 
 -14   1   7        3.59       10.22      4.58 o 
 -13   1   7       12.70        7.28      5.06 o 
 -12   1   7        0.04        4.05      3.90 o 
 -11   1   7      172.33      165.32      8.79 o 
 -10   1   7       57.92       65.95      5.79 o 
  -9   1   7       30.63       31.64      4.29 o 
  -8   1   7      127.71      113.14      6.33 o 
  -7   1   7      640.94      612.03     13.13 o 
  -6   1   7       26.41       32.94      3.86 o 
  -5   1   7     3819.56     3904.97     29.01 o 
  -4   1   7      214.87      210.51      6.58 o 
  -3   1   7       15.56       14.80      2.46 o 
  -2   1   7        2.73        3.33      1.98 o 
  -1   1   7      115.17      117.60      4.83 o 
   0   1   7      246.48      214.26      9.61 o 
   1   1   7     3380.09     3455.61     25.63 o 
   2   1   7     1488.32     1455.45     17.39 o 
   3   1   7      239.99      185.86      6.68 o 
   4   1   7      163.53      137.38      6.33 o 
   5   1   7       15.96       18.56      3.52 o 
   6   1   7        0.01       -2.41      3.04 o 
   7   1   7      802.49      766.45     17.12 o 
   8   1   7      118.39      111.84      8.11 o 
   9   1   7      548.14      591.17     16.77 o 
  10   1   7       24.13       19.10      5.26 o 
  11   1   7       74.75       82.78      8.59 o 
  12   1   7       30.48       35.25      7.14 o 
  13   1   7        2.39        3.13      5.54 o 
 -15   2   7        3.98        9.50      4.92 o 
 -14   2   7        0.08       -1.40      4.72 o 
 -13   2   7        0.29       -2.94      4.48 o 
 -12   2   7      233.25      231.67     11.84 o 
 -11   2   7      240.86      227.57     10.87 o 
 -10   2   7      819.33      783.10     18.14 o 
  -9   2   7       82.07       67.70      6.18 o 
  -8   2   7        0.69        8.29      2.70 o 
  -7   2   7       36.64       42.83      4.05 o 
  -6   2   7      296.64      320.97      9.68 o 
  -5   2   7       16.76       10.42      3.33 o 
  -4   2   7     2744.07     2950.67     25.34 o 
  -3   2   7        0.00        5.21      2.27 o 
  -2   2   7      333.98      344.08      8.48 o 
  -1   2   7       28.07       29.42      2.94 o 
   0   2   7      301.28      287.00     10.03 o 
   1   2   7       47.81       41.93      3.71 o 
   2   2   7       19.70       15.19      2.70 o 
   3   2   7        8.01        5.98      2.41 o 
   4   2   7      434.72      450.07     11.20 o 
   5   2   7      105.32      119.19      6.57 o 
   6   2   7       14.70       11.81      3.95 o 
   7   2   7       85.51       85.80      6.47 o 
   8   2   7      115.23       99.91      7.67 o 
   9   2   7        0.73        6.03      3.76 o 
  10   2   7        0.68        1.25      4.34 o 
  11   2   7       17.00       22.57      5.88 o 
  12   2   7       36.27       36.41      7.57 o 
 -15   3   7       17.62       22.61      6.32 o 
 -14   3   7        0.88        0.96      5.21 o 
 -13   3   7       26.00       26.81      6.08 o 
 -12   3   7       27.61       26.76      5.79 o 
 -11   3   7        0.06        1.88      4.05 o 
 -10   3   7      254.65      235.67     11.16 o 
  -9   3   7      532.51      553.53     15.03 o 
  -8   3   7      253.57      275.49     10.25 o 
  -7   3   7       88.51       81.56      5.84 o 
  -6   3   7       25.23       19.53      3.86 o 
  -5   3   7      705.62      667.92     14.06 o 
  -4   3   7      148.41      146.47      7.15 o 
  -3   3   7      573.37      553.07     12.25 o 
  -2   3   7      132.63      141.53      6.81 o 
  -1   3   7      706.18      802.65     13.88 o 
   0   3   7       76.60       66.02      3.28 o 
   1   3   7       12.96        8.63      2.51 o 
   2   3   7        0.62        2.60      2.17 o 
   3   3   7       62.48       50.71      4.58 o 
   4   3   7       36.88       35.84      4.29 o 
   5   3   7       67.79       59.73      5.55 o 
   6   3   7       11.65       13.31      4.05 o 
   7   3   7       55.73       61.16      5.98 o 
   8   3   7       44.23       41.77      5.98 o 
   9   3   7       10.43       18.66      4.63 o 
  10   3   7       21.20       33.03      5.74 o 
  11   3   7       12.38       17.21      5.98 o 
  12   3   7       39.89       46.15      8.10 o 
 -14   4   7        0.03        3.13      5.59 o 
 -13   4   7        5.10       12.58      5.06 o 
 -12   4   7       47.99       48.04      7.04 o 
 -11   4   7       51.09       31.69      6.80 o 
 -10   4   7        0.50        7.38      3.90 o 
  -9   4   7       20.41       13.36      5.26 o 
  -8   4   7      350.53      322.48     12.48 o 
  -7   4   7       22.90       20.88      4.77 o 
  -6   4   7      458.59      449.60     13.28 o 
  -5   4   7       14.94       11.62      4.00 o 
  -4   4   7      840.31      837.93     16.80 o 
  -3   4   7        1.17        5.83      3.42 o 
  -2   4   7       23.32       25.08      3.81 o 
  -1   4   7        0.09        5.98      2.36 o 
   0   4   7        3.92        8.21      1.98 o 
   1   4   7        6.28        4.87      3.81 o 
   2   4   7     1283.57     1270.38     20.45 o 
   3   4   7       23.67       21.56      3.95 o 
   4   4   7        3.51       12.49      3.33 o 
   5   4   7        3.14        2.99      4.05 o 
   6   4   7       11.03       12.44      3.91 o 
   7   4   7       94.36       99.74      7.67 o 
   8   4   7       15.07       12.34      5.21 o 
   9   4   7        0.43        5.30      5.21 o 
  10   4   7        4.63        3.33      5.50 o 
  11   4   7        2.37        2.56      6.27 o 
 -13   5   7        0.02        3.71      5.69 o 
 -12   5   7       12.55       23.82      5.45 o 
 -11   5   7       21.69       11.62      6.85 o 
 -10   5   7        4.16        0.43      4.68 o 
  -9   5   7        9.36       13.50      5.06 o 
  -8   5   7       13.77       24.73      4.73 o 
  -7   5   7       32.85       20.88      5.50 o 
  -6   5   7        0.03        1.40      4.00 o 
  -5   5   7       65.17       85.97      6.17 o 
  -4   5   7       31.91       27.97      5.35 o 
  -3   5   7        6.64       13.02      3.95 o 
  -2   5   7      112.90      108.80      7.14 o 
  -1   5   7       62.01       64.35      5.93 o 
   0   5   7        4.71        6.21      5.54 o 
   1   5   7      140.89      108.54      7.77 o 
   2   5   7        4.59        7.33      4.58 o 
   3   5   7       17.18       15.96      4.29 o 
   4   5   7        2.00        6.17      4.24 o 
   5   5   7       21.69       27.15      5.21 o 
   6   5   7       62.25       63.96      7.04 o 
   7   5   7      220.35      218.47     11.59 o 
   8   5   7        3.33        3.23      4.77 o 
   9   5   7      139.85      134.32     10.23 o 
  10   5   7        4.44        8.92      3.81 o 
 -11   6   7        1.73       -3.66      5.98 o 
 -10   6   7       10.96       15.28      6.75 o 
  -9   6   7        2.10       -1.40      5.06 o 
  -8   6   7        0.19        5.35      4.10 o 
  -7   6   7       16.44        4.24      5.79 o 
  -6   6   7       20.59       24.98      5.30 o 
  -5   6   7       60.84       43.94      6.80 o 
  -4   6   7      172.75      152.59      9.61 o 
  -3   6   7       12.61        8.73      5.06 o 
  -2   6   7        2.33        1.11      3.62 o 
  -1   6   7       14.45       16.49      5.06 o 
   0   6   7      309.04      283.37     21.90 o 
   1   6   7        1.36        1.93      4.19 o 
   2   6   7      593.47      554.89     17.11 o 
   3   6   7        2.79       -3.23      5.40 o 
   4   6   7        5.31        6.32      5.45 o 
   5   6   7       11.06        7.04      5.16 o 
   6   6   7        1.61        0.48      4.44 o 
   7   6   7        2.68        2.94      4.77 o 
   8   6   7        0.01       -3.09      5.21 o 
  -8   7   7        1.86       11.81      4.82 o 
  -7   7   7        5.01       -0.96      5.64 o 
  -6   7   7        0.27       -2.84      4.97 o 
  -5   7   7       69.97       81.86      8.39 o 
  -4   7   7       11.67        6.80      6.17 o 
  -3   7   7      106.84      104.08      8.93 o 
  -2   7   7       84.21       91.66      8.35 o 
  -1   7   7       20.62       31.53      5.74 o 
   0   7   7       24.05       22.87      4.41 o 
   1   7   7        4.55        7.71      5.06 o 
   2   7   7       57.44       61.55      6.90 o 
   3   7   7      135.33      141.27     10.71 o 
   4   7   7        6.65        3.91      5.54 o 
   5   7   7       20.77       21.89      6.27 o 
   6   7   7        8.44       12.20      5.50 o 
  -4   8   7        6.98        4.82      7.33 o 
  -3   8   7        0.06        4.72      5.40 o 
  -2   8   7       10.17       24.06      6.22 o 
  -1   8   7        4.66       16.20      4.63 o 
   0   8   7        0.90       -0.19      4.22 o 
   1   8   7       39.00       34.05      7.91 o 
 -16   0   8        6.77        2.65      6.07 o 
 -14   0   8       54.21       56.05      7.04 o 
 -12   0   8      226.13      243.60     10.97 o 
 -10   0   8       16.95       23.10      3.52 o 
  -8   0   8        8.00       11.23      3.57 o 
  -6   0   8      156.58      149.65      6.43 o 
  -4   0   8      792.18      716.23     12.31 o 
  -2   0   8     3232.35     3359.22     25.71 o 
   0   0   8      201.09      222.20      4.78 o 
   2   0   8     7565.29     8446.68     45.51 o 
   4   0   8      245.68      241.56      8.37 o 
   6   0   8       50.88       47.47      4.63 o 
   8   0   8     1080.19     1053.13     21.40 o 
  10   0   8      110.55      128.56      8.88 o 
  12   0   8        6.48        7.42      5.59 o 
 -16   1   8       11.50       21.36      5.93 o 
 -15   1   8        0.00       -3.42      5.35 o 
 -14   1   8       53.54       49.05      7.81 o 
 -13   1   8        0.75        9.88      4.29 o 
 -12   1   8       52.90       63.28      6.90 o 
 -11   1   8      132.31      130.15      8.16 o 
 -10   1   8        6.45        2.22      4.00 o 
  -9   1   8       16.15        8.87      3.91 o 
  -8   1   8       13.23       23.53      3.71 o 
  -7   1   8       79.57       95.46      5.60 o 
  -6   1   8      351.93      342.37      9.69 o 
  -5   1   8      137.45      132.71      5.94 o 
  -4   1   8     1046.23     1087.56     15.49 o 
  -3   1   8        8.34       11.19      2.80 o 
  -2   1   8      769.77      790.09     12.70 o 
  -1   1   8      195.61      200.98      6.72 o 
   0   1   8        2.79        1.17      1.56 o 
   1   1   8        0.16        4.24      2.07 o 
   2   1   8        1.92       -0.19      2.46 o 
   3   1   8        6.13        5.16      2.31 o 
   4   1   8       66.43       58.00      4.73 o 
   5   1   8      126.55      115.69      6.37 o 
   6   1   8       29.11       28.31      4.82 o 
   7   1   8       81.20       75.85      6.90 o 
   8   1   8      410.58      393.07     13.65 o 
   9   1   8       96.55      100.66      8.06 o 
  10   1   8       66.10       70.52      7.28 o 
  11   1   8       60.85       70.13      7.67 o 
  12   1   8        0.04       -5.74      5.74 o 
 -15   2   8        0.25       -2.56      5.83 o 
 -14   2   8        7.73        7.91      5.06 o 
 -13   2   8       77.60       90.36      8.06 o 
 -12   2   8       13.07        4.73      5.11 o 
 -11   2   8      108.69      106.80      8.83 o 
 -10   2   8        9.04        4.63      4.10 o 
  -9   2   8        6.00        7.91      4.24 o 
  -8   2   8        4.98       -0.58      3.62 o 
  -7   2   8       80.31       96.76      6.18 o 
  -6   2   8        5.18       -0.72      3.18 o 
  -5   2   8       23.47       25.80      3.18 o 
  -4   2   8        3.28        8.29      2.56 o 
  -3   2   8      237.30      260.26      8.03 o 
  -2   2   8      253.91      252.26      7.84 o 
  -1   2   8      252.42      305.10      8.42 o 
   0   2   8      135.37      133.67      4.25 o 
   1   2   8      425.34      388.61      9.85 o 
   2   2   8       66.88       62.49      4.73 o 
   3   2   8       20.33       19.43      3.28 o 
   4   2   8      147.26      122.63      6.86 o 
   5   2   8       17.98       14.22      3.42 o 
   6   2   8       26.81       14.52      4.58 o 
   7   2   8      120.35      117.30      7.72 o 
   8   2   8       10.89       12.49      4.29 o 
   9   2   8      103.12      109.30      8.40 o 
  10   2   8        1.51        5.21      4.00 o 
  11   2   8       45.69       46.49      7.81 o 
  12   2   8        3.29       38.13      7.91 o 
 -15   3   8        0.04       -6.03      6.03 o 
 -14   3   8       21.31       24.59      6.32 o 
 -13   3   8       11.14       14.08      5.93 o 
 -12   3   8       59.84       51.66      6.80 o 
 -11   3   8       96.11       92.36      7.48 o 
 -10   3   8      140.62      142.17      9.03 o 
  -9   3   8       77.63       55.49      6.85 o 
  -8   3   8      161.27      154.21      8.11 o 
  -7   3   8        0.03        0.00      2.99 o 
  -6   3   8        4.85        6.22      3.37 o 
  -5   3   8      732.87      660.22     14.65 o 
  -4   3   8       49.83       38.26      4.39 o 
  -3   3   8       32.93       45.92      4.39 o 
  -2   3   8        0.33       -1.40      2.51 o 
  -1   3   8        5.91        1.16      3.13 o 
   0   3   8       22.01       19.50      2.44 o 
   1   3   8      279.73      247.73      9.00 o 
   2   3   8        7.33        6.46      3.23 o 
   3   3   8        0.03        0.00      2.84 o 
   4   3   8        9.81        6.99      3.28 o 
   5   3   8       14.05       19.43      4.24 o 
   6   3   8        4.94        9.45      3.76 o 
   7   3   8       23.11       21.12      4.44 o 
   8   3   8       16.91       21.70      4.44 o 
   9   3   8       30.18       32.02      5.50 o 
  10   3   8        6.93       -1.83      5.35 o 
  11   3   8        2.62       10.99      4.87 o 
 -14   4   8        8.32        7.91      6.12 o 
 -13   4   8        0.78       -4.44      5.69 o 
 -12   4   8       30.70       29.22      6.32 o 
 -11   4   8       19.49        6.80      5.69 o 
 -10   4   8        0.60       -4.19      4.19 o 
  -9   4   8        7.18        7.42      4.10 o 
  -8   4   8       69.83       61.99      6.61 o 
  -7   4   8        3.41        4.29      4.44 o 
  -6   4   8      287.85      315.70     11.32 o 
  -5   4   8       11.03       10.41      4.10 o 
  -4   4   8      240.57      242.49      9.52 o 
  -3   4   8      216.83      224.02      8.89 o 
  -2   4   8        4.57        3.91      3.47 o 
  -1   4   8        2.59        1.93      3.47 o 
   0   4   8       92.79       90.03      9.15 o 
   1   4   8      930.42      815.31     16.91 o 
   2   4   8       27.04       25.22      4.73 o 
   3   4   8       14.69       11.96      4.44 o 
   4   4   8        2.20        3.33      3.13 o 
   5   4   8       57.72       61.02      5.84 o 
   6   4   8       15.08       10.51      4.39 o 
   7   4   8      232.02      213.68     11.06 o 
   8   4   8      100.79       95.06      8.25 o 
   9   4   8        0.79       -4.19      4.34 o 
  10   4   8        2.67       -2.51      5.21 o 
 -12   5   8        8.81        2.51      6.75 o 
 -11   5   8       71.97       66.71      7.62 o 
 -10   5   8        1.75        0.43      5.11 o 
  -9   5   8       49.11       37.33      7.52 o 
  -8   5   8        1.19       -3.18      4.29 o 
  -7   5   8        0.17       -4.29      4.29 o 
  -6   5   8        0.84       -3.62      4.63 o 
  -5   5   8      280.97      247.87     10.68 o 
  -4   5   8        0.05        1.69      3.42 o 
  -3   5   8        6.24        6.65      3.95 o 
  -2   5   8       20.97       25.70      4.92 o 
  -1   5   8       12.45       10.22      4.29 o 
   0   5   8        1.86        1.50      2.92 o 
   1   5   8     1220.57     1217.59     22.50 o 
   2   5   8      345.88      363.31     12.82 o 
   3   5   8       64.13       65.70      6.13 o 
   4   5   8      125.26      112.32      8.54 o 
   5   5   8        8.12       12.44      4.19 o 
   6   5   8        6.24        5.11      5.21 o 
   7   5   8       57.02       70.71      7.33 o 
   8   5   8       15.46        3.86      6.27 o 
   9   5   8        2.64       10.22      4.39 o 
 -11   6   8      112.36      145.33     11.82 o 
 -10   6   8       38.36       52.23      7.23 o 
  -9   6   8        9.78       12.39      5.79 o 
  -8   6   8        7.58        5.93      5.35 o 
  -7   6   8       95.08       81.73      8.78 o 
  -6   6   8        0.87        0.43      4.63 o 
  -5   6   8       17.13       16.35      5.35 o 
  -4   6   8       22.88       20.35      5.74 o 
  -3   6   8        2.06       -2.36      4.53 o 
  -2   6   8       31.39       23.39      5.40 o 
  -1   6   8       64.06       62.47      6.75 o 
   0   6   8       20.05       13.82      3.85 o 
   1   6   8       94.58       83.81      7.77 o 
   2   6   8        0.01       -5.21      5.21 o 
   3   6   8        0.05        2.12      5.16 o 
   4   6   8        6.02        8.82      4.87 o 
   5   6   8       17.81       16.10      4.87 o 
   6   6   8        2.32        2.41      5.40 o 
   7   6   8        7.20       -3.57      6.22 o 
  -8   7   8        1.35       14.66      4.72 o 
  -7   7   8        1.36       10.61      5.16 o 
  -6   7   8        8.15       13.21      5.54 o 
  -5   7   8       19.61       31.49      6.08 o 
  -4   7   8       16.94       35.58      6.03 o 
  -3   7   8        2.42       -2.75      5.79 o 
  -2   7   8        0.01        5.50      5.50 o 
  -1   7   8       15.49       28.93      6.51 o 
   0   7   8        2.94        2.31      3.80 o 
   1   7   8        4.68        6.56      5.45 o 
   2   7   8        2.08       10.08      4.29 o 
   3   7   8       45.89       50.25      8.10 o 
   4   7   8       90.91       87.52      8.68 o 
   5   7   8       31.02       34.82      6.61 o 
 -15   0   9       24.20       21.70      5.83 o 
 -13   0   9      214.26      228.03     11.69 o 
 -11   0   9      148.14      170.48      9.03 o 
  -9   0   9       50.10       43.46      4.63 o 
  -7   0   9      211.14      215.85      8.41 o 
  -5   0   9      741.04      696.68     13.35 o 
  -3   0   9       35.73       40.90      3.71 o 
  -1   0   9     3166.42     3314.15     27.41 o 
   1   0   9     1139.06     1289.15     17.79 o 
   3   0   9       64.58       52.35      4.78 o 
   5   0   9      308.21      329.59     10.89 o 
   7   0   9     1106.27     1090.97     20.97 o 
   9   0   9       63.17       60.78      7.04 o 
  11   0   9       17.29       19.58      6.61 o 
 -15   1   9        0.97        3.47      5.88 o 
 -14   1   9        0.36       -4.97      4.97 o 
 -13   1   9       12.21        6.32      5.11 o 
 -12   1   9      191.67      165.51     10.19 o 
 -11   1   9       44.07       48.66      5.88 o 
 -10   1   9       55.78       52.82      6.42 o 
  -9   1   9        6.00        5.40      3.37 o 
  -8   1   9       42.06       35.60      4.63 o 
  -7   1   9       14.04       13.26      3.04 o 
  -6   1   9       48.17       35.55      4.49 o 
  -5   1   9      411.59      427.65     10.57 o 
  -4   1   9       12.11       17.55      3.04 o 
  -3   1   9       26.68       29.28      3.47 o 
  -2   1   9      111.13      111.65      5.26 o 
  -1   1   9      106.86      115.80      5.55 o 
   0   1   9      148.74      155.21      4.51 o 
   1   1   9       25.18       28.31      3.23 o 
   2   1   9      134.76      127.46      6.23 o 
   3   1   9      158.24      184.25      7.54 o 
   4   1   9      200.50      185.87      8.17 o 
   5   1   9        5.53        3.47      3.62 o 
   6   1   9     1670.53     1654.16     25.42 o 
   7   1   9      140.92      155.41      8.84 o 
   8   1   9       97.59       97.38      8.06 o 
   9   1   9       28.59       31.39      5.88 o 
  10   1   9       75.03       90.16      8.35 o 
  11   1   9       12.74       21.74      5.98 o 
  12   1   9        5.99        7.33      5.64 o 
 -15   2   9        7.45       15.43      6.65 o 
 -14   2   9        3.05        9.98      5.25 o 
 -13   2   9       14.26       10.08      5.45 o 
 -12   2   9       60.88       65.36      7.38 o 
 -11   2   9      201.40      216.64     10.53 o 
 -10   2   9        8.35        9.93      4.29 o 
  -9   2   9       59.91       58.32      6.32 o 
  -8   2   9      111.61      107.55      7.05 o 
  -7   2   9       75.29       77.93      5.65 o 
  -6   2   9      279.45      263.43      9.43 o 
  -5   2   9      145.63      156.84      7.15 o 
  -4   2   9        4.70        4.15      2.60 o 
  -3   2   9       11.37       18.23      3.23 o 
  -2   2   9       93.01       78.93      5.17 o 
  -1   2   9       47.28       36.42      3.81 o 
   0   2   9       68.94       67.78      3.39 o 
   1   2   9      164.30      153.74      6.62 o 
   2   2   9       81.23       75.87      5.55 o 
   3   2   9      448.96      423.44     11.68 o 
   4   2   9      253.59      231.66      9.28 o 
   5   2   9       32.64       31.97      4.58 o 
   6   2   9       64.44       53.84      5.89 o 
   7   2   9       82.17       90.08      7.48 o 
   8   2   9       46.41       50.02      6.99 o 
   9   2   9        3.76        5.11      4.87 o 
  10   2   9       27.04       32.21      6.12 o 
  11   2   9       19.15       23.92      6.46 o 
 -14   3   9       17.54       19.53      5.54 o 
 -13   3   9        1.07       -0.92      5.16 o 
 -12   3   9       92.89       84.77      8.83 o 
 -11   3   9       13.32        1.98      5.50 o 
 -10   3   9      339.63      321.36     12.67 o 
  -9   3   9       76.62       66.58      6.71 o 
  -8   3   9      286.61      273.36     11.27 o 
  -7   3   9        9.63       11.19      4.29 o 
  -6   3   9       14.41       15.14      4.00 o 
  -5   3   9       55.16       63.29      5.84 o 
  -4   3   9       17.82       20.49      3.71 o 
  -3   3   9       22.26       16.69      3.38 o 
  -2   3   9       88.91       91.51      6.08 o 
  -1   3   9        4.62        7.38      3.23 o 
   0   3   9      380.91      391.83     21.56 o 
   1   3   9      180.80      170.36      7.73 o 
   2   3   9       31.09       23.87      4.49 o 
   3   3   9        5.81       11.52      2.75 o 
   4   3   9        2.59        1.88      3.62 o 
   5   3   9      109.43       95.42      7.29 o 
   6   3   9      341.08      287.18     12.29 o 
   7   3   9      146.36      143.86      9.03 o 
   8   3   9       18.80        8.34      5.74 o 
   9   3   9        4.05        1.78      4.63 o 
  10   3   9        4.07        7.28      4.68 o 
  11   3   9        0.09        2.60      5.11 o 
 -13   4   9       67.41       68.59      9.31 o 
 -12   4   9        0.66        0.00      5.83 o 
 -11   4   9       88.98       93.79      7.77 o 
 -10   4   9       72.14       62.91      7.14 o 
  -9   4   9        2.64       -3.09      4.48 o 
  -8   4   9      102.58       94.73      7.82 o 
  -7   4   9      141.69      157.97      9.17 o 
  -6   4   9       50.26       50.60      5.98 o 
  -5   4   9      624.20      597.72     15.77 o 
  -4   4   9        6.62        6.07      3.66 o 
  -3   4   9        7.18       10.12      4.19 o 
  -2   4   9      152.04      157.39      7.97 o 
  -1   4   9      239.32      270.61     10.25 o 
   0   4   9       15.33       11.33      3.02 o 
   1   4   9      382.27      376.59     12.25 o 
   2   4   9        3.16        0.63      3.71 o 
   3   4   9        0.07       -1.35      3.71 o 
   4   4   9       65.01       68.60      5.98 o 
   5   4   9       64.16       67.00      6.08 o 
   6   4   9        2.11        4.39      4.24 o 
   7   4   9      146.12      142.93     10.38 o 
   8   4   9        7.23        8.63      5.26 o 
   9   4   9        3.74        6.80      5.11 o 
  10   4   9       61.57       61.69      8.05 o 
 -12   5   9       27.71       18.52      7.76 o 
 -11   5   9        6.10        8.68      5.45 o 
 -10   5   9       21.97       14.61      5.64 o 
  -9   5   9       90.00       74.69      7.53 o 
  -8   5   9       32.15       25.03      6.37 o 
  -7   5   9        0.01        3.13      4.82 o 
  -6   5   9      555.02      503.89     15.65 o 
  -5   5   9        4.58       -2.17      4.87 o 
  -4   5   9       80.23       64.27      6.56 o 
  -3   5   9        3.05       -1.74      4.19 o 
  -2   5   9        1.47        5.54      4.24 o 
  -1   5   9      114.17      124.67      7.96 o 
   0   5   9      511.70      492.32     22.46 o 
   1   5   9      127.33      114.64      8.74 o 
   2   5   9      363.45      346.97     12.87 o 
   3   5   9      149.34      151.93      8.88 o 
   4   5   9       71.08       74.10      6.51 o 
   5   5   9        0.00       -4.97      4.97 o 
   6   5   9      128.10      147.35      9.99 o 
   7   5   9       46.20       43.45      6.80 o 
   8   5   9       10.70       16.54      6.07 o 
   9   5   9        5.37        5.88      5.35 o 
 -10   6   9        3.92       12.34      6.17 o 
  -9   6   9        1.16       -3.42      5.59 o 
  -8   6   9       12.70       15.43      5.79 o 
  -7   6   9        0.48       -5.54      5.54 o 
  -6   6   9       16.16       16.10      5.74 o 
  -5   6   9       18.85       15.24      5.69 o 
  -4   6   9       12.76       21.99      5.16 o 
  -3   6   9        0.54        6.94      4.77 o 
  -2   6   9       32.84       21.17      5.88 o 
  -1   6   9        0.73       -5.11      5.11 o 
   0   6   9       26.62       26.47      3.97 o 
   1   6   9        7.59        0.43      5.54 o 
   2   6   9       20.12       15.48      6.32 o 
   3   6   9       11.31        2.22      6.12 o 
   4   6   9       63.31       64.54      7.33 o 
   5   6   9        4.60        3.86      5.06 o 
   6   6   9        0.02       -4.63      4.63 o 
   7   6   9       62.51       46.64      8.68 o 
  -7   7   9        0.12        5.16      5.35 o 
  -6   7   9       59.37       52.86      8.05 o 
  -5   7   9        8.11        9.35      5.93 o 
  -4   7   9        4.74        1.45      4.34 o 
  -3   7   9        1.72       10.51      4.92 o 
  -2   7   9        4.40        3.81      5.74 o 
  -1   7   9        2.46        7.62      4.77 o 
   0   7   9        7.00        8.91      3.59 o 
   1   7   9        0.00       -3.90      5.83 o 
   2   7   9       77.41       63.82      8.06 o 
   3   7   9        0.06       -1.01      5.69 o 
   4   7   9        2.68       -0.53      5.93 o 
 -14   0  10       12.76        7.91      6.12 o 
 -12   0  10      357.18      351.79     14.03 o 
 -10   0  10        9.01       19.09      3.62 o 
  -8   0  10       54.61       52.73      5.35 o 
  -6   0  10     1592.60     1664.59     21.79 o 
  -4   0  10       72.88       68.77      4.68 o 
  -2   0  10      384.65      399.59     10.08 o 
   0   0  10        0.75        2.32      1.78 o 
   2   0  10       55.66       52.30      4.87 o 
   4   0  10      217.09      205.07      8.94 o 
   6   0  10        1.01       -0.34      3.91 o 
   8   0  10       96.73       85.65      7.67 o 
  10   0  10        3.78       -1.88      5.01 o 
 -15   1  10        6.52       12.20      5.59 o 
 -14   1  10       76.17       62.95      8.01 o 
 -13   1  10       24.70       37.71      5.98 o 
 -12   1  10      138.42      141.14      9.99 o 
 -11   1  10      139.04      141.30      8.79 o 
 -10   1  10        0.59       -2.36      3.91 o 
  -9   1  10       32.48       28.36      5.06 o 
  -8   1  10       15.27        9.35      4.24 o 
  -7   1  10        5.98        6.56      3.71 o 
  -6   1  10      417.20      420.91     11.73 o 
  -5   1  10       35.62       34.78      4.24 o 
  -4   1  10      312.95      316.74      9.59 o 
  -3   1  10        6.01        2.27      2.60 o 
  -2   1  10      193.10      163.00      7.01 o 
  -1   1  10       29.39       29.13      3.86 o 
   0   1  10      199.26      209.33      5.50 o 
   1   1  10       55.90       53.50      4.78 o 
   2   1  10      156.76      147.14      7.20 o 
   3   1  10      338.89      319.05     10.65 o 
   4   1  10      148.35      138.84      7.97 o 
   5   1  10        8.43       10.08      4.77 o 
   6   1  10      402.08      374.68     13.17 o 
   7   1  10       64.22       66.76      6.90 o 
   8   1  10       12.81        7.62      5.01 o 
   9   1  10      116.54      108.05      8.93 o 
  10   1  10       15.07       11.76      6.22 o 
  11   1  10       27.69       42.29      7.04 o 
 -15   2  10        4.10        5.26      5.69 o 
 -14   2  10        5.86        0.00      5.83 o 
 -13   2  10       16.68       13.02      5.69 o 
 -12   2  10        9.48       12.49      5.11 o 
 -11   2  10      115.55       98.99      8.59 o 
 -10   2  10      132.37      134.68      8.45 o 
  -9   2  10      327.42      282.26     11.61 o 
  -8   2  10      387.24      376.47     12.49 o 
  -7   2  10       47.10       49.10      5.60 o 
  -6   2  10       34.90       37.33      5.02 o 
  -5   2  10        0.05        1.30      2.94 o 
  -4   2  10      187.34      187.36      7.83 o 
  -3   2  10        5.00        2.94      2.94 o 
  -2   2  10      189.59      207.29      8.17 o 
  -1   2  10      200.48      195.08      7.73 o 
   0   2  10        3.03        4.20      1.97 o 
   1   2  10       63.00       64.70      5.02 o 
   2   2  10      136.89      127.87      7.05 o 
   3   2  10      180.37      166.28      8.55 o 
   4   2  10       36.90       36.27      4.77 o 
   5   2  10       37.62       36.56      5.02 o 
   6   2  10      236.83      269.93     11.31 o 
   7   2  10      238.87      218.83     12.03 o 
   8   2  10        2.58        4.58      4.44 o 
   9   2  10       14.29       23.82      5.93 o 
  10   2  10        1.53        9.21      4.92 o 
  11   2  10        0.03       -5.25      5.50 o 
 -14   3  10        9.92        8.20      6.07 o 
 -13   3  10        0.02        5.69      4.82 o 
 -12   3  10       41.62       46.44      6.70 o 
 -11   3  10       12.57        6.99      5.11 o 
 -10   3  10        6.78       13.84      5.16 o 
  -9   3  10       57.00       70.14      6.32 o 
  -8   3  10        4.54        6.75      4.48 o 
  -7   3  10       37.55       31.93      5.64 o 
  -6   3  10       65.13       75.65      6.22 o 
  -5   3  10       47.21       45.78      5.26 o 
  -4   3  10        8.26        7.09      4.00 o 
  -3   3  10       73.67       65.19      5.31 o 
  -2   3  10      558.31      582.96     13.83 o 
  -1   3  10       11.55        9.98      4.00 o 
   0   3  10      366.79      356.76      8.15 o 
   1   3  10       83.66       76.49      6.32 o 
   2   3  10       37.68       29.18      4.82 o 
   3   3  10       87.69       83.14      6.08 o 
   4   3  10       46.92       43.99      5.50 o 
   5   3  10       15.55       10.41      4.19 o 
   6   3  10       26.31       30.77      5.98 o 
   7   3  10      128.67      110.14      8.83 o 
   8   3  10        0.00        7.09      4.15 o 
   9   3  10        2.67        3.33      4.68 o 
  10   3  10       24.43       27.15      6.94 o 
 -13   4  10        1.54       -2.07      6.32 o 
 -12   4  10       29.55       17.70      6.65 o 
 -11   4  10       19.60       22.47      5.64 o 
 -10   4  10       85.87       84.00      8.54 o 
  -9   4  10       40.96       38.58      6.03 o 
  -8   4  10        3.70        2.27      5.21 o 
  -7   4  10      395.70      377.99     13.36 o 
  -6   4  10      310.41      345.01     12.62 o 
  -5   4  10      154.74      152.73      8.69 o 
  -4   4  10        5.73       15.19      3.76 o 
  -3   4  10        2.56        5.40      3.91 o 
  -2   4  10        4.77        0.00      4.24 o 
  -1   4  10      227.48      260.92     10.49 o 
   0   4  10      348.90      343.20     19.98 o 
   1   4  10      529.61      487.91     14.30 o 
   2   4  10      202.32      208.21      9.66 o 
   3   4  10        4.49       -2.51      4.29 o 
   4   4  10        2.06        1.49      3.86 o 
   5   4  10       95.74       91.97      8.64 o 
   6   4  10        5.94        2.12      5.06 o 
   7   4  10       73.95       62.95      8.06 o 
   8   4  10        0.20        0.00      5.25 o 
   9   4  10        4.80        3.09      5.88 o 
 -12   5  10        8.99       18.42      6.17 o 
 -11   5  10        2.06        0.48      5.16 o 
 -10   5  10        4.16        8.44      4.44 o 
  -9   5  10        0.10        1.78      4.97 o 
  -8   5  10       11.46        7.67      5.11 o 
  -7   5  10      146.24      134.88      9.41 o 
  -6   5  10       55.34       54.60      6.80 o 
  -5   5  10      127.13      123.23      8.45 o 
  -4   5  10       34.79       30.58      5.21 o 
  -3   5  10       22.33       13.60      4.97 o 
  -2   5  10        8.32        5.88      4.10 o 
  -1   5  10       95.46       93.85      7.62 o 
   0   5  10       12.85       16.32      3.31 o 
   1   5  10      140.25      116.44      8.30 o 
   2   5  10        6.64        3.13      4.92 o 
   3   5  10       11.12        3.28      4.82 o 
   4   5  10        0.96       -5.30      5.30 o 
   5   5  10        3.30       -2.70      5.69 o 
   6   5  10        6.42        5.16      5.11 o 
   7   5  10        1.86        7.42      5.35 o 
   8   5  10       42.31       38.44      8.49 o 
 -10   6  10        0.68        4.19      6.07 o 
  -9   6  10        1.13        0.00      5.35 o 
  -8   6  10        9.80       15.91      5.59 o 
  -7   6  10       44.43       45.62      7.04 o 
  -6   6  10        0.79       -3.18      5.40 o 
  -5   6  10       45.02       34.77      6.66 o 
  -4   6  10       24.93       25.46      5.79 o 
  -3   6  10       65.89       63.24      7.24 o 
  -2   6  10        0.18       -0.87      5.16 o 
  -1   6  10        1.64        0.43      4.48 o 
   0   6  10        4.17       12.76      3.91 o 
   1   6  10        3.29        0.00      5.79 o 
   2   6  10       13.49       10.37      6.41 o 
   3   6  10        0.23        3.71      5.16 o 
   4   6  10       15.24       10.13      6.08 o 
   5   6  10       11.13       16.10      6.22 o 
   6   6  10       19.52       30.04      5.83 o 
  -7   7  10        5.96       -1.59      6.03 o 
  -6   7  10       15.04       33.70      6.61 o 
  -5   7  10       35.05       36.60      6.80 o 
  -4   7  10        1.61       12.49      4.77 o 
  -3   7  10       40.20       44.61      6.99 o 
  -2   7  10        0.00       -5.35      5.35 o 
  -1   7  10        1.38       -0.96      5.25 o 
   0   7  10       38.10       31.51      5.16 o 
   1   7  10        0.02        1.01      5.01 o 
   2   7  10        2.33        3.62      5.40 o 
   3   7  10        4.80       10.12      4.92 o 
 -15   0  11       17.00        3.09      6.46 o 
 -13   0  11       24.60        9.26      6.37 o 
 -11   0  11      130.43      139.74      9.22 o 
  -9   0  11       33.22       28.07      5.16 o 
  -7   0  11        8.26        8.58      3.66 o 
  -5   0  11        2.98       -1.06      2.70 o 
  -3   0  11      146.76      152.88      7.05 o 
  -1   0  11       65.89       62.29      4.92 o 
   1   0  11      185.76      208.26      8.75 o 
   3   0  11       51.43       44.62      4.82 o 
   5   0  11        2.52        8.73      3.42 o 
   7   0  11       77.30       78.93      7.33 o 
   9   0  11       61.98       70.71      7.91 o 
  11   0  11       68.40       95.84      9.31 o 
 -15   1  11       50.03       63.57      8.68 o 
 -14   1  11        4.42        6.75      5.69 o 
 -13   1  11      339.53      366.54     14.84 o 
 -12   1  11       35.27       29.80      6.70 o 
 -11   1  11       80.18       97.55      7.48 o 
 -10   1  11      104.15      112.78      7.87 o 
  -9   1  11       13.14       13.60      4.68 o 
  -8   1  11       10.89       15.86      3.71 o 
  -7   1  11      424.18      433.96     12.69 o 
  -6   1  11       14.42       18.56      3.71 o 
  -5   1  11       37.60       38.44      4.20 o 
  -4   1  11      202.61      196.19      8.22 o 
  -3   1  11        2.83        5.54      2.60 o 
  -2   1  11       15.70       15.53      2.89 o 
  -1   1  11      438.58      464.29     12.07 o 
   0   1  11      163.39      147.44      5.21 o 
   1   1  11      201.65      224.73      8.80 o 
   2   1  11      343.32      325.08     10.89 o 
   3   1  11      256.49      274.72     10.10 o 
   4   1  11        0.08        0.96      4.10 o 
   5   1  11       24.82       20.16      5.06 o 
   6   1  11        4.54       15.43      4.15 o 
   7   1  11        0.28       -1.59      3.90 o 
   8   1  11       20.79       14.08      5.79 o 
   9   1  11       13.01       15.24      5.83 o 
  10   1  11       85.77      105.17      9.94 o 
 -14   2  11       15.74       20.93      5.83 o 
 -13   2  11       17.55       15.72      5.98 o 
 -12   2  11        0.08       -5.21      5.21 o 
 -11   2  11        2.71       -4.87      4.87 o 
 -10   2  11       20.83       18.28      5.26 o 
  -9   2  11       53.16       53.06      6.08 o 
  -8   2  11      126.51      143.04      8.40 o 
  -7   2  11       33.85       31.30      5.35 o 
  -6   2  11      515.05      507.27     13.92 o 
  -5   2  11      172.20      168.93      8.02 o 
  -4   2  11      121.23      127.36      7.00 o 
  -3   2  11      116.57      105.44      6.81 o 
  -2   2  11      625.29      610.37     14.33 o 
  -1   2  11        2.58        7.86      3.04 o 
   0   2  11      290.54      292.88     12.31 o 
   1   2  11        0.01        2.89      3.04 o 
   2   2  11        6.78        6.03      3.42 o 
   3   2  11      300.14      292.90     11.27 o 
   4   2  11      528.95      508.19     14.64 o 
   5   2  11        0.18       -1.78      4.68 o 
   6   2  11     1054.91     1042.94     22.40 o 
   7   2  11       14.60       16.49      5.79 o 
   8   2  11        0.63        2.65      4.72 o 
   9   2  11       60.64       65.84      7.86 o 
  10   2  11        0.31        5.16      4.48 o 
 -14   3  11        1.44        4.19      6.07 o 
 -13   3  11       68.11       69.46      8.88 o 
 -12   3  11        0.37        1.83      4.97 o 
 -11   3  11        0.85        8.10      4.58 o 
 -10   3  11       74.97       64.45      7.57 o 
  -9   3  11       41.24       33.13      5.74 o 
  -8   3  11       24.40       24.54      5.26 o 
  -7   3  11      408.98      413.83     13.60 o 
  -6   3  11       55.74       60.15      6.37 o 
  -5   3  11        2.62        0.92      3.57 o 
  -4   3  11        7.02        3.95      4.29 o 
  -3   3  11       17.19       24.54      3.91 o 
  -2   3  11      291.24      256.83     10.64 o 
  -1   3  11     1314.07     1303.68     22.16 o 
   0   3  11      157.48      156.72      7.03 o 
   1   3  11      330.66      309.79     11.71 o 
   2   3  11       83.26       76.04      6.66 o 
   3   3  11        3.45       -3.81      4.24 o 
   4   3  11       66.94       72.41      6.99 o 
   5   3  11       12.31        6.56      4.63 o 
   6   3  11      112.11      104.43      9.46 o 
   7   3  11        2.82        5.69      4.82 o 
   8   3  11        7.59        4.68      5.11 o 
   9   3  11        0.18       -5.54      6.17 o 
 -13   4  11        0.37       -4.19      6.12 o 
 -12   4  11        5.20       -1.98      5.98 o 
 -11   4  11        0.27        6.51      4.15 o 
 -10   4  11        5.30        3.52      5.40 o 
  -9   4  11        9.91       14.08      5.16 o 
  -8   4  11       65.11       58.66      7.53 o 
  -7   4  11      142.69      153.37      9.56 o 
  -6   4  11      377.72      323.86     13.11 o 
  -5   4  11       12.19       20.73      4.29 o 
  -4   4  11       63.59       59.14      6.32 o 
  -3   4  11       32.43       41.72      5.16 o 
  -2   4  11      553.35      573.32     15.90 o 
  -1   4  11       28.49       24.16      5.88 o 
   0   4  11      182.47      176.33      6.57 o 
   1   4  11      195.35      179.11     10.00 o 
   2   4  11      417.87      446.00     14.18 o 
   3   4  11        0.00       -4.19      4.19 o 
   4   4  11        6.39        5.21      4.29 o 
   5   4  11      197.53      215.01     11.20 o 
   6   4  11       64.86       43.46      7.28 o 
   7   4  11        0.33       -3.81      5.01 o 
   8   4  11       81.39       77.96      9.07 o 
 -11   5  11       34.30       21.46      6.85 o 
 -10   5  11        0.28        0.96      6.32 o 
  -9   5  11       47.88       49.87      6.99 o 
  -8   5  11        1.14       -5.98      5.98 o 
  -7   5  11      124.06      119.45      9.27 o 
  -6   5  11        0.13       -5.21      5.21 o 
  -5   5  11       18.02       11.19      5.83 o 
  -4   5  11       27.54       19.63      5.74 o 
  -3   5  11      107.37      105.73      8.16 o 
  -2   5  11       14.52       20.54      4.53 o 
  -1   5  11        1.08        1.16      4.10 o 
   0   5  11        2.92        9.05      4.15 o 
   1   5  11       62.46       61.07      6.61 o 
   2   5  11       25.47       22.90      5.50 o 
   3   5  11        3.97        0.87      5.30 o 
   4   5  11      110.28      123.77      9.65 o 
   5   5  11       31.68       41.91      6.22 o 
   6   5  11       23.09       35.63      6.17 o 
   7   5  11       47.87       38.15      7.91 o 
  -9   6  11        1.57        8.29      6.03 o 
  -8   6  11      115.93       87.97      9.99 o 
  -7   6  11       22.30       18.32      5.69 o 
  -6   6  11      120.78      107.52      9.07 o 
  -5   6  11        1.33        1.83      4.44 o 
  -4   6  11       41.59       39.26      6.85 o 
  -3   6  11        2.15       12.05      4.58 o 
  -2   6  11       11.67        7.57      5.79 o 
  -1   6  11        0.20       -3.13      5.25 o 
   0   6  11       14.13       13.71      5.91 o 
   1   6  11       32.84       41.66      6.61 o 
   2   6  11        0.12        2.84      4.92 o 
   3   6  11       37.35       49.43      6.85 o 
   4   6  11       40.50       54.30      7.96 o 
   5   6  11       17.19       19.00      6.32 o 
  -5   7  11        0.91        2.12      5.88 o 
  -4   7  11        0.20       -5.59      5.59 o 
  -3   7  11        1.79        4.10      5.69 o 
  -2   7  11        1.67       -0.53      5.88 o 
  -1   7  11      165.44      204.68     12.84 o 
   0   7  11       35.88       36.29      5.26 o 
   1   7  11       13.37       12.20      6.75 o 
 -14   0  12       29.28       38.87      7.81 o 
 -12   0  12      144.78      139.55     10.14 o 
 -10   0  12        1.75        1.49      4.19 o 
  -8   0  12       49.59       58.89      5.50 o 
  -6   0  12       10.38        9.40      3.81 o 
  -4   0  12       44.02       41.00      4.34 o 
  -2   0  12       56.37       63.68      5.11 o 
   0   0  12        0.98       -0.05      2.80 o 
   2   0  12        8.29        8.53      3.13 o 
   4   0  12        1.35        5.83      3.71 o 
   6   0  12        2.93       -0.39      3.91 o 
   8   0  12        0.01       -3.62      4.53 o 
  10   0  12       11.40       11.47      6.22 o 
 -14   1  12       96.53      108.51     10.42 o 
 -13   1  12       11.97       18.95      6.17 o 
 -12   1  12        4.01        7.33      5.01 o 
 -11   1  12        6.29        3.62      4.24 o 
 -10   1  12       65.01       76.12      6.66 o 
  -9   1  12        0.26       -0.34      4.19 o 
  -8   1  12        1.07        2.31      4.15 o 
  -7   1  12       71.16       70.92      6.71 o 
  -6   1  12       23.71       23.34      4.68 o 
  -5   1  12       29.84       27.73      4.24 o 
  -4   1  12       71.09       72.57      5.65 o 
  -3   1  12        4.36        0.29      3.33 o 
  -2   1  12       73.20       81.16      5.69 o 
  -1   1  12      267.41      271.60      9.72 o 
   0   1  12      105.57      112.74      8.01 o 
   1   1  12        9.15        9.50      3.28 o 
   2   1  12        4.15        9.30      3.33 o 
   3   1  12        5.94        5.88      3.52 o 
   4   1  12       15.33       15.62      4.05 o 
   5   1  12       19.61       15.91      4.53 o 
   6   1  12        0.22        6.32      3.86 o 
   7   1  12       78.15       93.49      8.25 o 
   8   1  12       37.11       44.75      7.28 o 
   9   1  12        4.95        5.88      5.40 o 
  10   1  12        8.41       14.80      6.17 o 
 -14   2  12        6.42        9.26      6.03 o 
 -13   2  12       10.08        7.67      5.83 o 
 -12   2  12        4.01        0.92      4.82 o 
 -11   2  12       43.88       31.73      6.85 o 
 -10   2  12        0.06       -1.16      4.24 o 
  -9   2  12       29.61       30.53      5.45 o 
  -8   2  12       27.90       39.30      5.40 o 
  -7   2  12      176.95      209.96      9.95 o 
  -6   2  12        0.84        9.50      3.37 o 
  -5   2  12      432.85      440.18     13.08 o 
  -4   2  12        4.09        5.40      4.15 o 
  -3   2  12       58.57       52.20      5.64 o 
  -2   2  12       16.78       16.20      4.34 o 
  -1   2  12      555.47      586.60     14.84 o 
   0   2  12      208.06      199.61      6.46 o 
   1   2  12       69.12       66.68      6.18 o 
   2   2  12        0.38        2.31      3.33 o 
   3   2  12        0.64        2.07      3.37 o 
   4   2  12      371.36      340.72     12.92 o 
   5   2  12      855.78      820.59     20.56 o 
   6   2  12       32.87       33.80      7.33 o 
   7   2  12      142.93      157.07     10.28 o 
   8   2  12       24.03       24.54      6.61 o 
   9   2  12        6.42       -2.02      5.30 o 
 -13   3  12        8.29        9.59      5.26 o 
 -12   3  12        0.21        7.09      5.25 o 
 -11   3  12       12.09        8.87      5.59 o 
 -10   3  12       94.48       96.60      8.54 o 
  -9   3  12        0.11        2.36      4.10 o 
  -8   3  12        8.83       11.62      4.87 o 
  -7   3  12        9.05        3.95      4.53 o 
  -6   3  12        1.16       -4.29      4.29 o 
  -5   3  12      183.53      199.58     10.05 o 
  -4   3  12      296.66      289.77     11.80 o 
  -3   3  12        2.19        0.00      4.68 o 
  -2   3  12      371.20      382.70     12.73 o 
  -1   3  12      710.48      731.71     17.63 o 
   0   3  12        8.91        4.75      6.99 o 
   1   3  12       18.24       10.95      4.63 o 
   2   3  12      459.11      445.45     14.24 o 
   3   3  12       16.92       22.32      4.92 o 
   4   3  12       74.99       80.61      7.62 o 
   5   3  12      143.60      112.62      9.65 o 
   6   3  12       12.81       10.08      5.88 o 
   7   3  12        4.03        7.47      4.53 o 
   8   3  12       36.74       39.88      6.70 o 
   9   3  12        5.94       13.31      5.26 o 
 -12   4  12        0.41       -5.74      5.74 o 
 -11   4  12        3.75       14.42      5.11 o 
 -10   4  12       64.36       66.90      8.10 o 
  -9   4  12       74.73       70.09      7.33 o 
  -8   4  12       19.30        8.25      5.93 o 
  -7   4  12       42.98       49.97      6.80 o 
  -6   4  12       32.79       37.57      6.03 o 
  -5   4  12       23.13       20.49      5.35 o 
  -4   4  12       37.21       39.16      5.88 o 
  -3   4  12        5.36        1.45      4.68 o 
  -2   4  12        0.04       -4.82      4.82 o 
  -1   4  12        4.22        4.72      4.39 o 
   0   4  12       14.43       12.08      3.88 o 
   1   4  12       94.21       91.15      8.30 o 
   2   4  12       60.47       53.59      7.62 o 
   3   4  12        6.40        0.82      4.97 o 
   4   4  12       66.25       74.62      7.67 o 
   5   4  12        2.56        4.53      5.25 o 
   6   4  12       77.50       91.85      8.20 o 
   7   4  12        6.61        4.53      5.74 o 
   8   4  12        1.84        1.06      6.03 o 
 -11   5  12       16.70       25.31      7.09 o 
 -10   5  12       33.95       36.17      7.67 o 
  -9   5  12       11.52       13.45      5.98 o 
  -8   5  12       42.80       28.55      8.25 o 
  -7   5  12       72.97       56.92      7.48 o 
  -6   5  12        5.61        3.91      5.21 o 
  -5   5  12        8.75        5.50      5.79 o 
  -4   5  12        7.28        6.65      4.82 o 
  -3   5  12        0.64       -0.82      4.48 o 
  -2   5  12        2.55       -0.43      4.58 o 
  -1   5  12       45.70       36.41      6.85 o 
   0   5  12        0.12       -0.16      5.66 o 
   1   5  12        0.14        1.74      4.15 o 
   2   5  12       17.36       14.56      5.45 o 
   3   5  12        2.90       -0.92      4.97 o 
   4   5  12       57.89       51.90      7.67 o 
   5   5  12        2.80        1.01      5.21 o 
   6   5  12        0.92        0.53      5.88 o 
  -8   6  12       30.03       24.88      7.62 o 
  -7   6  12       91.49       79.85      9.17 o 
  -6   6  12        7.45       12.73      5.64 o 
  -5   6  12        2.68        9.11      5.16 o 
  -4   6  12        5.08        7.09      5.59 o 
  -3   6  12        5.69       14.56      5.01 o 
  -2   6  12       18.96       21.07      5.69 o 
  -1   6  12        0.04       -4.72      5.69 o 
   0   6  12        0.78       -3.39      3.63 o 
   1   6  12       21.30       30.18      5.50 o 
   2   6  12        0.01       -1.49      5.69 o 
   3   6  12        5.13        7.23      6.36 o 
   4   6  12        8.90       16.54      5.11 o 
 -13   0  13      396.90      415.91     16.15 o 
 -11   0  13        5.57        7.47      4.68 o 
  -9   0  13       17.93       16.54      4.44 o 
  -7   0  13       14.63       17.55      3.52 o 
  -5   0  13        2.62        5.83      3.04 o 
  -3   0  13       10.38       12.25      3.86 o 
  -1   0  13       13.34       15.14      3.33 o 
   1   0  13       37.67       31.11      4.58 o 
   3   0  13       46.54       48.18      5.84 o 
   5   0  13       94.36      103.11      7.38 o 
   7   0  13       17.58       20.69      5.11 o 
   9   0  13       32.12       29.99      6.65 o 
 -14   1  13       46.84       41.67      8.39 o 
 -13   1  13       33.63       31.68      6.75 o 
 -12   1  13        3.93       10.32      4.63 o 
 -11   1  13        0.13       -1.25      4.68 o 
 -10   1  13       39.56       40.32      6.51 o 
  -9   1  13       11.91       11.57      4.82 o 
  -8   1  13      411.72      378.98     13.80 o 
  -7   1  13        4.26        3.37      4.24 o 
  -6   1  13        0.01        1.30      3.04 o 
  -5   1  13        1.26        2.51      2.99 o 
  -4   1  13       72.27       62.67      5.84 o 
  -3   1  13        3.87        4.24      3.76 o 
  -2   1  13      357.65      368.19     12.05 o 
  -1   1  13       18.66       22.81      4.10 o 
   0   1  13       39.76       38.93      4.58 o 
   1   1  13        9.83       15.33      3.38 o 
   2   1  13        9.86        9.88      3.33 o 
   3   1  13        3.52       -2.12      4.19 o 
   4   1  13       20.23       10.95      4.87 o 
   5   1  13       64.20       63.29      6.95 o 
   6   1  13      141.16      139.60      9.65 o 
   7   1  13       35.64       25.94      6.37 o 
   8   1  13        1.26        3.42      4.48 o 
   9   1  13       43.04       29.22      7.81 o 
 -14   2  13        0.05        0.00      5.35 o 
 -13   2  13       38.66       37.71      6.85 o 
 -12   2  13        0.37        5.59      4.39 o 
 -11   2  13       63.83       66.81      7.43 o 
 -10   2  13        5.63       12.73      4.63 o 
  -9   2  13      187.33      166.71     10.29 o 
  -8   2  13      193.62      192.52     10.09 o 
  -7   2  13        6.62        2.46      4.58 o 
  -6   2  13       10.47       10.90      4.58 o 
  -5   2  13      339.89      361.60     12.14 o 
  -4   2  13       30.79       30.82      5.21 o 
  -3   2  13        1.38       -0.34      4.29 o 
  -2   2  13       57.19       45.34      6.13 o 
  -1   2  13      484.90      436.01     13.81 o 
   0   2  13      140.48      144.31      5.99 o 
   1   2  13       17.90       16.10      4.44 o 
   2   2  13       28.04       38.87      5.45 o 
   3   2  13        0.73        7.86      4.24 o 
   4   2  13      119.20      124.86      9.17 o 
   5   2  13        5.78       11.23      5.88 o 
   6   2  13       33.77       30.96      6.46 o 
   7   2  13       46.44       49.48      6.17 o 
   8   2  13        0.57       -3.04      4.77 o 
 -13   3  13       11.56       15.67      6.12 o 
 -12   3  13        4.02        8.34      5.35 o 
 -11   3  13        0.00        0.92      4.58 o 
 -10   3  13        9.82       -1.74      5.59 o 
  -9   3  13        0.03       -5.06      5.06 o 
  -8   3  13        5.98        8.73      4.72 o 
  -7   3  13       80.24       86.12      8.44 o 
  -6   3  13        5.84        6.99      4.77 o 
  -5   3  13       36.66       45.19      6.03 o 
  -4   3  13      275.40      272.51     11.70 o 
  -3   3  13      155.58      152.77      9.32 o 
  -2   3  13      885.44      880.44     19.70 o 
  -1   3  13       78.08       87.62      7.29 o 
   0   3  13       58.88       62.82      7.36 o 
   1   3  13       16.99       12.58      4.92 o 
   2   3  13       75.92       65.71      7.09 o 
   3   3  13      150.23      151.20      9.80 o 
   4   3  13      700.09      703.15     19.65 o 
   5   3  13       16.98       17.26      6.27 o 
   6   3  13        6.85        2.36      4.87 o 
   7   3  13        0.73        2.99      4.72 o 
   8   3  13        1.17       -6.12      6.12 o 
 -12   4  13        7.43        1.06      7.33 o 
 -11   4  13        3.91       10.99      4.82 o 
 -10   4  13       14.77        8.53      6.03 o 
  -9   4  13       75.21       74.77      8.39 o 
  -8   4  13        2.36        3.47      5.01 o 
  -7   4  13       93.74      100.46      8.44 o 
  -6   4  13       79.42       76.32      7.38 o 
  -5   4  13        0.97        5.93      5.01 o 
  -4   4  13        0.79       -5.11      5.11 o 
  -3   4  13        2.98       -0.39      4.44 o 
  -2   4  13        6.92        7.38      4.58 o 
  -1   4  13      206.93      222.96     11.25 o 
   0   4  13      236.11      245.16      8.23 o 
   1   4  13        0.01       -0.82      4.68 o 
   2   4  13        0.16       -1.69      4.53 o 
   3   4  13      288.57      325.26     13.53 o 
   4   4  13       47.74       47.60      7.38 o 
   5   4  13       43.18       40.32      7.04 o 
   6   4  13       35.63       34.87      6.94 o 
   7   4  13        1.60       -0.53      5.50 o 
 -10   5  13       23.57       24.50      5.98 o 
  -9   5  13       14.46       19.00      5.64 o 
  -8   5  13      178.30      139.77     11.10 o 
  -7   5  13        0.71        2.80      5.69 o 
  -6   5  13       40.28       35.83      6.41 o 
  -5   5  13       90.62       81.34      8.83 o 
  -4   5  13       37.75       22.33      6.32 o 
  -3   5  13        5.93        3.91      5.06 o 
  -2   5  13       36.56       43.60      6.80 o 
  -1   5  13        1.44        7.91      4.68 o 
   0   5  13       14.91       10.55      3.85 o 
   1   5  13       40.04       44.71      6.37 o 
   2   5  13        2.55       -2.36      5.30 o 
   3   5  13       23.32       13.60      6.90 o 
   4   5  13       97.88      101.95     10.04 o 
   5   5  13        2.71        6.32      5.93 o 
  -7   6  13       27.68       22.52      7.38 o 
  -6   6  13        0.68       -4.58      6.22 o 
  -5   6  13       16.83       19.05      6.08 o 
  -4   6  13        1.54        5.45      5.54 o 
  -3   6  13       44.94       53.24      8.30 o 
  -2   6  13       28.92       26.67      7.23 o 
  -1   6  13       50.81       56.14      7.48 o 
   0   6  13        0.96        6.78      3.68 o 
   1   6  13        0.95        4.10      5.25 o 
   2   6  13       28.56       32.65      6.99 o 
 -14   0  14       51.94       58.65      9.45 o 
 -12   0  14        2.89        6.03      4.72 o 
 -10   0  14       51.97       45.72      6.66 o 
  -8   0  14        0.31        1.49      4.53 o 
  -6   0  14       61.85       63.29      6.08 o 
  -4   0  14       79.05       73.77      5.98 o 
  -2   0  14        0.22        2.60      3.13 o 
   0   0  14       26.40       24.46      3.37 o 
   2   0  14        6.11        2.56      4.29 o 
   4   0  14      302.02      349.61     13.44 o 
   6   0  14       17.42       22.23      6.22 o 
   8   0  14       66.54       87.55      9.79 o 
 -14   1  14        8.35       23.48      5.88 o 
 -13   1  14        0.16        5.01      5.45 o 
 -12   1  14       12.48        8.92      5.88 o 
 -11   1  14       88.76       93.26      7.91 o 
 -10   1  14        1.32       -3.33      4.53 o 
  -9   1  14       44.26       53.00      6.17 o 
  -8   1  14        2.73        6.41      4.00 o 
  -7   1  14        6.09        2.17      4.53 o 
  -6   1  14        7.04        5.93      3.52 o 
  -5   1  14        0.00       -0.67      4.15 o 
  -4   1  14        0.90       -2.70      3.81 o 
  -3   1  14      165.11      158.11      9.18 o 
  -2   1  14       19.10       17.36      5.01 o 
  -1   1  14       86.74       85.50      6.95 o 
   0   1  14        8.49        8.95      2.75 o 
   1   1  14        0.78        2.12      3.28 o 
   2   1  14        0.60       -0.72      3.62 o 
   3   1  14      189.12      167.15      9.71 o 
   4   1  14       48.48       46.16      6.32 o 
   5   1  14        0.28        0.43      4.39 o 
   6   1  14        0.00       -3.23      5.35 o 
   7   1  14        2.29        3.42      5.35 o 
   8   1  14       10.32        8.34      6.80 o 
 -13   2  14       27.28       37.13      6.90 o 
 -12   2  14        5.95       19.38      5.54 o 
 -11   2  14       20.78       16.01      6.80 o 
 -10   2  14       81.71       93.21      8.39 o 
  -9   2  14       55.69       56.43      7.52 o 
  -8   2  14      337.42      311.25     13.01 o 
  -7   2  14        1.66       -0.77      4.68 o 
  -6   2  14       17.73       28.16      5.74 o 
  -5   2  14      113.97      132.53      8.54 o 
  -4   2  14      285.94      289.22     11.65 o 
  -3   2  14      396.67      402.85     13.60 o 
  -2   2  14       86.72       86.52      7.24 o 
  -1   2  14        0.22       -4.24      4.44 o 
   0   2  14        7.07        8.27      6.70 o 
   1   2  14        9.05       16.06      4.00 o 
   2   2  14        0.10        3.09      3.95 o 
   3   2  14       16.72       17.79      5.06 o 
   4   2  14       79.61       70.53      7.33 o 
   5   2  14        7.14        6.27      5.50 o 
   6   2  14       66.06       67.39      7.86 o 
   7   2  14        7.41        6.03      5.79 o 
 -12   3  14        2.79        4.10      5.50 o 
 -11   3  14        4.41        1.45      5.88 o 
 -10   3  14       17.45       13.79      5.74 o 
  -9   3  14       29.74       35.49      6.41 o 
  -8   3  14        5.61       10.94      5.30 o 
  -7   3  14       16.21       24.30      5.88 o 
  -6   3  14      193.65      177.15     10.38 o 
  -5   3  14      101.65      125.37      8.64 o 
  -4   3  14        0.72        4.15      4.24 o 
  -3   3  14      139.90      146.56      9.12 o 
  -2   3  14       36.58       36.99      5.93 o 
  -1   3  14       23.03       25.17      5.11 o 
   0   3  14      182.83      180.21      7.22 o 
   1   3  14       85.98       74.06      7.38 o 
   2   3  14       12.73       14.08      5.88 o 
   3   3  14       34.96       31.06      6.99 o 
   4   3  14       28.61       12.20      6.85 o 
   5   3  14       13.51       26.57      5.50 o 
   6   3  14       23.60       16.49      6.08 o 
   7   3  14        2.53       -0.53      5.64 o 
 -11   4  14        7.15        4.15      6.65 o 
 -10   4  14       38.08       41.18      6.99 o 
  -9   4  14       17.37       30.42      6.75 o 
  -8   4  14       65.83       55.81      8.54 o 
  -7   4  14        9.95       12.82      4.92 o 
  -6   4  14      113.08      108.53      9.12 o 
  -5   4  14       12.35       19.82      4.82 o 
  -4   4  14        6.18        2.89      4.82 o 
  -3   4  14       26.43       25.65      5.83 o 
  -2   4  14        4.47       10.37      4.87 o 
  -1   4  14        4.27        5.01      5.45 o 
   0   4  14       14.54       27.26      4.68 o 
   1   4  14       61.53       49.44      7.57 o 
   2   4  14        8.87       15.33      5.59 o 
   3   4  14        0.84       -1.40      6.03 o 
   4   4  14      116.08      107.90     10.33 o 
   5   4  14       59.87       67.96      8.97 o 
  -9   5  14        5.77        8.87      6.61 o 
  -8   5  14       79.69       67.10      8.92 o 
  -7   5  14       36.51       24.98      7.81 o 
  -6   5  14       57.98       81.22      8.39 o 
  -5   5  14       25.77       35.20      5.59 o 
  -4   5  14        3.58        1.83      5.64 o 
  -3   5  14       20.38       23.53      6.65 o 
  -2   5  14       25.03       20.83      5.40 o 
  -1   5  14        0.34        0.92      4.48 o 
   0   5  14        0.00       -0.04      3.81 o 
   1   5  14        0.16        6.80      4.15 o 
   2   5  14        2.50        4.97      5.25 o 
   3   5  14       33.24       48.90      6.99 o 
   4   5  14       11.72       26.18      5.74 o 
  -6   6  14        0.18        2.70      5.21 o 
  -5   6  14        1.22        2.65      5.74 o 
  -4   6  14       25.18       32.31      7.57 o 
  -3   6  14        3.98        9.35      5.83 o 
  -2   6  14       85.65      107.68     10.32 o 
  -1   6  14        2.38       -5.69      5.69 o 
   0   6  14        2.17        3.50      4.01 o 
 -13   0  15        9.09        4.15      6.61 o 
 -11   0  15       37.47       27.10      6.85 o 
  -9   0  15        3.56        2.07      4.15 o 
  -7   0  15      107.96       97.72      7.72 o 
  -5   0  15       81.67       86.12      7.82 o 
  -3   0  15      104.17      101.01      7.48 o 
  -1   0  15       67.18       51.62      6.03 o 
   1   0  15        0.04        5.35      3.81 o 
   3   0  15      228.82      203.96     11.40 o 
   5   0  15        0.16        3.66      4.29 o 
   7   0  15       21.21       21.70      7.04 o 
 -13   1  15       52.33       54.79      7.52 o 
 -12   1  15        0.02       -5.40      5.79 o 
 -11   1  15        0.05        6.03      4.44 o 
 -10   1  15       21.88       17.21      6.51 o 
  -9   1  15        2.18        5.06      4.24 o 
  -8   1  15        0.31        1.59      4.92 o 
  -7   1  15      100.29       83.53      8.49 o 
  -6   1  15       28.33       33.90      5.98 o 
  -5   1  15       80.52       81.88      7.53 o 
  -4   1  15      145.86      165.35      9.37 o 
  -3   1  15      419.96      410.40     14.04 o 
  -2   1  15       16.96       18.56      5.06 o 
  -1   1  15       93.08       95.59      7.96 o 
   0   1  15       22.56       20.43      3.95 o 
   1   1  15        0.02       -2.31      3.90 o 
   2   1  15       15.34       20.97      4.73 o 
   3   1  15      237.43      226.44     11.64 o 
   4   1  15       10.60       11.04      5.64 o 
   5   1  15        0.09        1.88      4.19 o 
   6   1  15       20.71       12.30      6.51 o 
   7   1  15        1.76       -3.66      6.12 o 
 -12   2  15        6.00        4.05      5.74 o 
 -11   2  15        0.57        3.37      5.30 o 
 -10   2  15        0.04       -2.75      4.87 o 
  -9   2  15        7.59        6.12      4.92 o 
  -8   2  15        6.78        6.70      5.21 o 
  -7   2  15        0.27       -2.41      4.44 o 
  -6   2  15       85.22       90.46      8.01 o 
  -5   2  15       19.06        6.56      5.74 o 
  -4   2  15      333.03      339.65     13.20 o 
  -3   2  15        3.39        7.57      4.39 o 
  -2   2  15      253.62      257.53     11.98 o 
  -1   2  15        0.02       -1.16      3.95 o 
   0   2  15       62.81       65.03      6.68 o 
   1   2  15       15.55       16.59      4.39 o 
   2   2  15        2.70        9.21      4.77 o 
   3   2  15        0.01        4.82      4.53 o 
   4   2  15       13.99        8.68      5.64 o 
   5   2  15        5.11        5.79      5.64 o 
   6   2  15        8.61       13.69      5.50 o 
 -12   3  15        6.00        6.41      5.83 o 
 -11   3  15       10.65       11.14      5.35 o 
 -10   3  15        0.15        1.45      5.21 o 
  -9   3  15       38.19       28.26      7.19 o 
  -8   3  15        0.20        1.35      4.92 o 
  -7   3  15       53.37       52.62      7.04 o 
  -6   3  15        5.29       -3.76      5.50 o 
  -5   3  15        0.00        1.64      4.82 o 
  -4   3  15        1.15       -4.92      4.92 o 
  -3   3  15       45.12       53.92      6.75 o 
  -2   3  15       71.90       99.76      7.77 o 
  -1   3  15        0.72       -5.35      5.35 o 
   0   3  15        5.64        4.81      3.48 o 
   1   3  15       67.26       63.00      7.53 o 
   2   3  15        0.13        5.35      4.77 o 
   3   3  15      153.92      163.26     10.28 o 
   4   3  15        7.76        3.86      6.22 o 
   5   3  15        7.59       13.21      5.59 o 
   6   3  15        0.05       -5.64      5.64 o 
 -10   4  15        6.80        9.35      6.12 o 
  -9   4  15        1.18       -1.98      5.50 o 
  -8   4  15        0.31        3.86      4.92 o 
  -7   4  15       18.48       23.39      6.70 o 
  -6   4  15       24.10       26.04      6.65 o 
  -5   4  15        8.28       15.28      5.79 o 
  -4   4  15       18.45       19.09      5.98 o 
  -3   4  15       98.60      108.52      8.93 o 
  -2   4  15       35.29       32.89      6.65 o 
  -1   4  15        0.00       10.75      4.68 o 
   0   4  15        4.54        0.23      3.49 o 
   1   4  15        0.37        2.80      5.40 o 
   2   4  15      199.19      216.96     12.84 o 
   3   4  15        0.40        5.98      5.74 o 
   4   4  15       23.04       27.58      6.70 o 
  -8   5  15        5.90        9.02      5.50 o 
  -7   5  15        4.07        7.23      5.83 o 
  -6   5  15        0.45       -1.49      5.30 o 
  -5   5  15       16.60        3.95      5.88 o 
  -4   5  15        5.96        4.44      4.87 o 
  -3   5  15       26.93       34.77      7.18 o 
  -2   5  15        0.36       -5.45      5.45 o 
  -1   5  15        1.02       -2.99      5.45 o 
   0   5  15        0.49       -0.35      3.92 o 
   1   5  15        6.06       10.32      6.07 o 
   2   5  15       70.14       68.30      9.21 o 
 -12   0  16        0.08       -5.11      5.93 o 
 -10   0  16        2.34        0.92      5.21 o 
  -8   0  16       10.82        4.24      5.40 o 
  -6   0  16       25.21       23.63      6.22 o 
  -4   0  16       46.64       64.97      6.95 o 
  -2   0  16       23.48       20.69      4.48 o 
   0   0  16        2.56        0.26      2.98 o 
   2   0  16        2.81        4.77      4.58 o 
   4   0  16        4.81        9.40      4.19 o 
   6   0  16        3.45        8.87      4.58 o 
 -12   1  16       16.71       18.08      6.32 o 
 -11   1  16        0.53       -0.48      5.50 o 
 -10   1  16        0.29       -3.76      4.97 o 
  -9   1  16        7.73       10.75      4.92 o 
  -8   1  16        5.44        5.59      4.63 o 
  -7   1  16      108.47      106.74      8.93 o 
  -6   1  16        0.17       -0.39      4.44 o 
  -5   1  16       83.59       94.95      7.72 o 
  -4   1  16      244.84      272.71     12.56 o 
  -3   1  16        0.07       -3.95      4.15 o 
  -2   1  16       24.91       20.59      5.35 o 
  -1   1  16        0.61       -4.15      4.15 o 
   0   1  16       28.65       30.77      4.04 o 
   1   1  16        2.01        4.63      3.86 o 
   2   1  16       52.17       59.90      7.23 o 
   3   1  16        2.80       -3.18      4.97 o 
   4   1  16        3.73        5.26      5.93 o 
   5   1  16        0.52       -5.64      5.64 o 
   6   1  16        1.27        5.79      5.30 o 
 -12   2  16        0.00       -6.51      6.51 o 
 -11   2  16        1.54       -2.02      5.59 o 
 -10   2  16       48.47       51.70      6.80 o 
  -9   2  16        5.41        6.03      4.82 o 
  -8   2  16        2.31        4.48      4.72 o 
  -7   2  16       36.28       26.81      6.22 o 
  -6   2  16        4.76        7.18      5.26 o 
  -5   2  16        7.46       -2.07      5.50 o 
  -4   2  16       66.57       69.42      7.48 o 
  -3   2  16      138.40      166.05     10.33 o 
  -2   2  16        3.24        0.43      4.87 o 
  -1   2  16        3.13        4.58      4.19 o 
   0   2  16        1.21       -4.01      4.05 o 
   1   2  16        4.92       -5.11      5.11 o 
   2   2  16        2.42        2.70      5.64 o 
   3   2  16       26.95       13.65      6.90 o 
   4   2  16        8.37       13.79      5.50 o 
   5   2  16       78.52       74.92      9.07 o 
 -11   3  16        2.26       -3.18      6.36 o 
 -10   3  16       69.82       76.89      8.59 o 
  -9   3  16        0.64        0.96      5.40 o 
  -8   3  16        7.13        1.40      5.35 o 
  -7   3  16        0.30        0.00      5.50 o 
  -6   3  16        7.60        1.78      5.88 o 
  -5   3  16        4.53        2.22      5.40 o 
  -4   3  16        5.42        7.42      5.45 o 
  -3   3  16        1.02       -2.17      4.44 o 
  -2   3  16       29.95       27.20      5.83 o 
  -1   3  16        0.95        7.09      4.92 o 
   0   3  16        0.00       -2.14      4.75 o 
   1   3  16        0.30       -1.83      5.01 o 
   2   3  16        6.70        6.70      6.03 o 
   3   3  16       41.37       42.78      7.52 o 
   4   3  16       15.24       16.06      5.98 o 
  -9   4  16        6.13       14.70      5.40 o 
  -8   4  16        8.46        8.15      6.46 o 
  -7   4  16        4.57        8.44      5.40 o 
  -6   4  16       30.17       32.98      6.56 o 
  -5   4  16        0.43       -4.29      5.54 o 
  -4   4  16       42.56       53.10      7.43 o 
  -3   4  16        0.02       -0.48      4.63 o 
  -2   4  16        0.36        3.33      4.82 o 
  -1   4  16       23.28       31.25      6.41 o 
   0   4  16        1.15        3.30      5.40 o 
   1   4  16       50.19       55.61      8.01 o 
   2   4  16        7.21        0.00      5.79 o 
   3   4  16       62.50       85.90      8.44 o 
  -6   5  16        1.45        6.36      5.69 o 
  -5   5  16        0.31       -1.59      5.98 o 
  -4   5  16       81.68       97.40     10.37 o 
  -3   5  16        0.92        3.13      5.83 o 
  -2   5  16       28.44       31.30      7.23 o 
  -1   5  16       17.23       12.63      6.08 o 
 -11   0  17        6.49       10.22      5.93 o 
  -9   0  17        5.33        7.04      4.24 o 
  -7   0  17        9.19       -0.87      5.98 o 
  -5   0  17      556.05      564.01     18.07 o 
  -3   0  17      178.50      177.98     10.72 o 
  -1   0  17        0.03        5.16      3.95 o 
   1   0  17      315.20      305.36     13.73 o 
   3   0  17       39.41       31.59      6.51 o 
   5   0  17        0.30        3.71      4.15 o 
 -11   1  17       25.37       15.53      6.61 o 
 -10   1  17       52.63       54.98      8.10 o 
  -9   1  17       23.21       21.89      6.36 o 
  -8   1  17       38.44       43.21      6.90 o 
  -7   1  17       10.75       -2.22      5.69 o 
  -6   1  17        2.51       -3.52      5.54 o 
  -5   1  17       42.24       41.77      6.70 o 
  -4   1  17       42.55       42.25      6.22 o 
  -3   1  17       86.30       99.44      8.11 o 
  -2   1  17        5.11        7.71      4.34 o 
  -1   1  17       19.27       20.44      5.83 o 
   0   1  17        0.48       -3.33      3.33 o 
   1   1  17        0.33        9.16      4.53 o 
   2   1  17        6.09       12.29      5.21 o 
   3   1  17       24.21       17.21      6.46 o 
   4   1  17        9.48        5.11      5.11 o 
 -11   2  17       28.71       28.26      6.22 o 
 -10   2  17       13.46       19.38      6.03 o 
  -9   2  17       30.00       38.82      6.41 o 
  -8   2  17        8.23        4.29      6.12 o 
  -7   2  17       75.22       71.25      7.81 o 
  -6   2  17       30.96       41.66      6.85 o 
  -5   2  17        3.32        0.92      5.16 o 
  -4   2  17        0.06        5.74      4.87 o 
  -3   2  17       17.51       21.22      6.61 o 
  -2   2  17       42.88       32.94      6.41 o 
  -1   2  17        4.87        8.58      5.45 o 
   0   2  17       12.17        9.49      4.13 o 
   1   2  17       40.51       37.38      7.33 o 
   2   2  17        6.29       -0.48      5.06 o 
   3   2  17       44.05       56.81      8.29 o 
   4   2  17        4.61        6.32      5.35 o 
  -9   3  17        9.83        6.22      5.93 o 
  -8   3  17        6.03       11.52      5.21 o 
  -7   3  17        0.99       -3.42      5.21 o 
  -6   3  17       25.03       31.15      6.17 o 
  -5   3  17        5.94       10.85      6.12 o 
  -4   3  17        0.05        4.24      4.92 o 
  -3   3  17        0.01        2.80      4.87 o 
  -2   3  17        0.61       -5.25      5.25 o 
  -1   3  17        6.34       10.03      5.30 o 
   0   3  17        8.21        5.75      5.11 o 
   1   3  17        5.00       13.98      5.30 o 
   2   3  17        0.30        5.64      4.87 o 
   3   3  17        2.67        3.18      5.40 o 
  -7   4  17        1.74       -5.79      5.79 o 
  -6   4  17        0.51       -5.74      5.74 o 
  -5   4  17       72.45       77.90      9.21 o 
  -4   4  17        8.84        6.56      6.22 o 
  -3   4  17       15.58        5.06      6.75 o 
  -2   4  17        0.10       -3.57      5.69 o 
  -1   4  17       12.01       10.80      6.85 o 
   0   4  17       26.42       34.40      4.41 o 
 -10   0  18       14.65       23.91      6.70 o 
  -8   0  18       11.62        4.87      5.54 o 
  -6   0  18      549.30      570.91     19.61 o 
  -4   0  18       87.72       82.50      8.59 o 
  -2   0  18       43.93       36.75      6.61 o 
   0   0  18       22.97       16.67      5.96 o 
   2   0  18       34.27       28.79      6.12 o 
 -10   1  18        4.11       -4.72      6.51 o 
  -9   1  18        0.55       -1.54      5.50 o 
  -8   1  18        4.62        8.82      5.40 o 
  -7   1  18        0.33       -3.33      5.83 o 
  -6   1  18        0.00        3.76      5.69 o 
  -5   1  18        0.04       -0.48      5.79 o 
  -4   1  18       13.27        1.40      6.41 o 
  -3   1  18        0.00       -2.75      5.40 o 
  -2   1  18        1.54       -3.28      4.82 o 
  -1   1  18        0.08       -2.84      4.92 o 
   0   1  18       34.80       33.66      4.34 o 
   1   1  18       59.85       67.72      7.43 o 
   2   1  18        0.60        1.54      5.06 o 
   3   1  18        7.35       19.04      5.01 o 
  -9   2  18       12.71       21.94      5.98 o 
  -8   2  18        0.96        5.59      5.54 o 
  -7   2  18       29.18       24.74      7.62 o 
  -6   2  18       60.82       63.09      8.39 o 
  -5   2  18       14.55       11.04      6.22 o 
  -4   2  18        0.80        0.96      4.87 o 
  -3   2  18       14.87       28.11      4.92 o 
  -2   2  18       14.17       24.01      5.69 o 
  -1   2  18        0.02       -4.48      4.48 o 
   0   2  18       23.61       26.80      4.42 o 
   1   2  18        1.14       -1.54      5.50 o 
   2   2  18        0.74       -1.06      5.25 o 
  -8   3  18        0.87       -4.24      5.50 o 
  -7   3  18        4.11       -0.53      6.07 o 
  -6   3  18        3.73       -2.56      6.41 o 
  -5   3  18       19.90       29.32      6.51 o 
  -4   3  18       24.33       20.59      6.27 o 
  -3   3  18       11.90       13.60      5.45 o 
  -2   3  18        2.81        1.54      5.59 o 
  -1   3  18        2.14        0.53      5.79 o 
   0   3  18       21.05       25.61      4.97 o 
  -9   0  19        0.00        0.53      5.59 o 
  -7   0  19        1.07        9.64      5.45 o 
  -5   0  19      156.21      160.55     11.83 o 
  -3   0  19        4.38        6.89      4.72 o 
  -1   0  19        2.12        5.01      4.87 o 
   1   0  19        0.08        4.72      5.11 o 
  -8   1  19        2.39       -1.59      5.83 o 
  -7   1  19       37.99       50.73      7.28 o 
  -6   1  19       49.39       58.98      8.05 o 
  -5   1  19      196.72      203.24     12.12 o 
  -4   1  19       25.17       38.24      7.47 o 
  -3   1  19        2.35        5.50      5.45 o 
  -2   1  19        8.25       16.54      5.98 o 
  -1   1  19       13.36       18.32      6.36 o 
   0   1  19       11.43       13.02      4.36 o 
   1   1  19        1.79       -6.36      6.36 o 
  -7   2  19        1.04        4.77      5.54 o 
  -6   2  19        7.31       15.57      6.12 o 
  -5   2  19        0.00       10.80      5.25 o 
  -4   2  19        1.36        1.01      6.32 o 
  -3   2  19       20.82       17.45      6.36 o 
  -2   2  19        1.13       -6.12      6.12 o 
  -1   2  19        6.31        8.39      6.36 o 
   0   2  19        3.04        9.07      3.80 o 
  -6   0  20        2.46        6.94      6.17 o 
  -4   0  20        7.15        8.44      5.45 o 
  -4   1  20       48.15       48.61      8.10 o 
                                                 
